# Supplementary material for: Low genetic variation is associated with low mutation rate in the giant duckweed
Source: Nat Commun. 2019 Mar 18;10:1243. doi: 10.1038/s41467-019-09235-5 (PMC6423293; doi:10.1038/s41467-019-09235-5)
Supplement: Supplementary file 4 — Supplementary Data 1 [file 41467_2019_9235_MOESM4_ESM.xlsx]

## Sheet: Sheet1
Sample ID	Number of reads sequenced	Number of uniquely mapped reads	Mapping rate (%)	Average coverage (after removing PCR duplicates)	Original duckweed accession ID	Continent	Country	Province/City
Sp001	40122126	19446441	48.4681	16.3534	40	Asia	China	Sichuan
Sp004	44151706	30059569	68.0825	25.0647	7498	North America	USA	North Carolina, Durham Co., Durham
Sp005	40358872	24961733	61.8494	21.6069	7551	Australia	Australia	Northern Territory, Roper R., Mataranka
Sp007	44149880	32892562	74.502	27.6669	7674	Asia	Nepal	Kathmandu
Sp008	43748522	34577430	79.0368	28.9166	8683	Africa	Kenya	Meru Nat. Park
Sp009	40802584	29105942	71.3336	24.9671	8756	Africa	Ethiopia	Wollo, Lake Maybahr
Sp010	47346226	34262468	72.3658	27.4233	8790	North America	Canada	British Columbia, Vanderhoof
Sp011	49281834	33206814	67.3814	28.9432	9242	South America	Ecuador	Guayas, Yaguachi Nuevo
Sp012	39850374	29909341	75.0541	23.6679	9503	Asia	India	Rajasthan, Bharatpur, Bird Sabctuary, 2007
Sp013	48588704	38065373	78.342	32.9166	9507	Asia	Russia	Sibirien, Irkutsk
Sp014	47077340	33225490	70.5764	28.495	9509	Europe	Germany	Lotschen, Stadtroda 2002
Sp015	41699222	33398954	80.0949	27.4533	9510	Africa	Mozambique	NA
Sp016	48374028	36811895	76.0985	31.8289	9636	Asia	China	Kunming
Sp017	49955802	38540442	77.1491	32.0885	9907	Asia	Bangladesh	Dhaka
Sp018	56709896	44098938	77.7623	38.7641	9511	Asia	Russia	Moscow
Sp019	46997410	35884830	76.3549	28.8345	9925b	Asia	Bangladesh	Dhaka
Sp020	51928584	38877326	74.8669	33.0045	9625	Europe	Albania	Keneta e Zeze (Black marsh)
Sp021	47127400	31087225	65.9642	26.3466	9500	Europe	Germany	Jena, Porstendorf 1967
Sp022	69722686	53120795	76.1887	45.7679	9628	Europe	Albania	Berdice, Skodra district
Sp023	48805206	35034355	71.7841	29.6191	9618	Europe	Italy	Trasimento lake, Perugia
Sp024	43658654	34060896	78.0164	28.4006	5523	Asia	China	Hainan
Sp025	52215706	37891948	72.5681	31.1585	9351	Asia	Vietnam	Hanoi, Tuliem
Sp026	55102254	42563941	77.2454	36.2718	9633	Europe	Albania	Baks i Ri (Bridge), Shkodra
Sp030	44314392	29666051	66.9445	26.2652	8442	Asia	India	Bihar, Patna
Sp031	50116432	37052143	73.9321	31.9932	9514	Europe	Austria	Wien
Sp032	45144160	35815914	79.3368	30.4388	9505	North America	Cuba	Havanna-Cuba, via Cunnersdorf GER 1977
Sp034	49184566	33586823	68.2873	27.9617	9502	Europe	Ireland	Athlone
Sp035	45275494	27480680	60.6966	22.8706	109	Asia	China	Sichuan
Sp036	48334410	36089384	74.666	31.5866	92	Asia	China	Jiangsu
Sp038	48279500	36831882	76.2889	32.1325	5521	Asia	China	Hainan
Sp039	44040838	32758780	74.3827	28.4951	9650	Asia	India	Garhmukteshwar, Nakkakuan
Sp040	53528162	36650178	68.469	32.7032	9295	Asia	India	West Bengal, Calcutta, Bidhannagar
Sp041	43702692	35729141	81.755	30.4006	9609	Europe	Poland	Bialowieza lake, Bilalowieza, neare Belarus border
Sp042	52228008	35790000	68.5265	29.4099	9629	Europe	Albania	Trush, Skodra
Sp043	49374828	28336402	57.3904	24.4256	9497	Asia	India	UP, Mathurai
Sp045	45090666	36063368	79.9797	30.6628	9512	Asia	Russia	Russia, Shelekhow, flood territory of Olkha river, ephemeral pond
Sp046	50645036	39807441	78.6009	33.1236	9504	Asia	India	Rajasthan, Bharatpur, Bird Sabctuary, 2007
Sp047	48056756	26088213	54.2863	21.6088	9613	Europe	Poland	Topilo, reservate,east of rail way track
Sp048	45705830	28220872	61.7446	23.5506	9305	Asia	India	Andhra Pradesh, Hyderabad, Husainsagar
Sp050	44099194	35945486	81.5105	29.7054	90	Asia	China	Sichuan
Sp051	48146872	26609583	55.2675	21.9773	9316	Asia	India	Rajasthan, Ajmer Lake
Sp053	41605592	28147067	67.6521	22.7379	9290	Asia	India	Delhi, Shaheen Bagh
Sp054	42114060	25617875	60.8297	21.0577	8787	Asia	Nepal	Kathmandu
Sp055	45541162	33952195	74.5528	29.1432	9610	Europe	Poland	River Perebel, close to Topilo
Sp056	45853268	26287528	57.3297	21.9398	9256	Europe	Finland	Pukkila, Uusimaa
Sp057	48041790	34188475	71.164	28.297	9333	Asia	China	NA
Sp058	43318916	33754016	77.9198	27.2335	9560	Europe	Hungary	Szarvas, Arboretum, river Körös
Sp059	44936966	35169682	78.2645	29.3717	9506	Asia	India	Andra Pradesh, Hyderabad, Nanak Rom Guta, Wepro Cross Road 2007
Sp061	43729236	31961942	73.0906	26.7942	225	Asia	China	Yunnan
Sp062	45988434	19561992	42.5368	16.4843	9513	Europe	Czech Republic	Trebon
Sp063	44157564	26479772	59.9666	22.2629	13	Asia	Vietnam	Hanoi
Sp065	53620330	41165670	76.7725	34.5826	9413	Europe	Italy	Veneto, Po Delta
Sp066	54814586	41100630	74.9812	30.6959	9622	Europe	Germany	Baden-Württemberg
Sp071	49540792	27378483	55.2645	23.98	9608	Europe	Poland	NA
Sp072	50365732	29005982	57.5907	23.3537	5522	Asia	China	Hainan
Sp077	55158434	43100068	78.1387	37.2979	9508	Europe	Poland	Krakau
Sp078	47087222	33627323	71.415	29.341	9607	Europe	Switzerland	Zurich, Area of the school Rämibühl
Sp079	49179900	35380019	71.94	30.8945	5513	Europe	Germany	Huenfeld, Rhoen
Sp082	44056282	33603551	76.2741	28.664	9649	Asia	India	NA
Sp085	49956872	37995646	76.0569	34.0449	9192	South America	Colombia	Cordoba
Sp087	55605020	39632899	71.2758	34.8596	9657	North America	Canada	British Colombia
Sp089	58328700	41586582	71.2969	37.1889	192	Asia	China	Congqing
Sp093	52540460	41761743	79.4849	33.6644	9346	Europe	Switzerland	Zurich
Sp099	54881462	37282257	67.9323	31.76	5524	Asia	Thailand	Nonthaburi
Sp100	49185056	34197698	69.5286	29.6648	5525	Asia	Thailand	Suanluang Rama IX
Sp101	46498702	32751428	70.4351	26.8443	5526	Asia	Thailand	Nhong Khong
Sp105	55330704	30082268	54.3681	24.8951	5566	Europe	Switzerland	NA
Sp106	52685200	37054907	70.3327	30.665	5565	Europe	Switzerland	NA
