# Supplementary material for: Low genetic variation is associated with low mutation rate in the giant duckweed
Source: Nat Commun. 2019 Mar 18;10:1243. doi: 10.1038/s41467-019-09235-5 (PMC6423293; doi:10.1038/s41467-019-09235-5)
Supplement: Supplementary file 5 — Supplementary Data 2 [file 41467_2019_9235_MOESM5_ESM.xlsx]

## Sheet: Sheet1
#GeneName	variants_impact_HIGH	variants_impact_LOW	variants_impact_MODERATE	variants_effect_INTRON	variants_effect_NON_SYNONYMOUS_CODING	variants_effect_START_LOST	variants_effect_STOP_GAINED	variants_effect_STOP_LOST	variants_effect_SYNONYMOUS_CODING	variants_effect_SYNONYMOUS_STOP
Spipo0G0000100	0	0	0	0	0	0	0	0	0	0
Spipo0G0000200	0	1	1	0	1	0	0	0	1	0
Spipo0G0000300	0	0	0	0	0	0	0	0	0	0
Spipo0G0000400	0	0	3	0	3	0	0	0	0	0
Spipo0G0000500	0	0	0	0	0	0	0	0	0	0
Spipo0G0000600	0	0	3	0	3	0	0	0	0	0
Spipo0G0000700	0	0	0	0	0	0	0	0	0	0
Spipo0G0000800	0	0	0	0	0	0	0	0	0	0
Spipo0G0000900	0	0	1	0	1	0	0	0	0	0
Spipo0G0001000	0	0	1	0	1	0	0	0	0	0
Spipo0G0001100	0	0	2	0	2	0	0	0	0	0
Spipo0G0001200	0	0	1	0	1	0	0	0	0	0
Spipo0G0001300	0	3	4	0	4	0	0	0	3	0
Spipo0G0001400	0	0	1	0	1	0	0	0	0	0
Spipo0G0001500	0	0	0	0	0	0	0	0	0	0
Spipo0G0001600	0	0	0	0	0	0	0	0	0	0
Spipo0G0001700	0	0	0	0	0	0	0	0	0	0
Spipo0G0001800	0	0	0	0	0	0	0	0	0	0
Spipo0G0001900	0	0	0	0	0	0	0	0	0	0
Spipo0G0002000	0	0	0	0	0	0	0	0	0	0
Spipo0G0002100	0	0	0	0	0	0	0	0	0	0
Spipo0G0002200	0	0	0	0	0	0	0	0	0	0
Spipo0G0002300	0	0	0	0	0	0	0	0	0	0
Spipo0G0002400	0	2	1	0	1	0	0	0	2	0
Spipo0G0002500	0	0	0	0	0	0	0	0	0	0
Spipo0G0002600	0	1	0	0	0	0	0	0	1	0
Spipo0G0002700	0	3	1	0	1	0	0	0	3	0
Spipo0G0002800	0	1	1	0	1	0	0	0	1	0
Spipo0G0002900	0	0	0	0	0	0	0	0	0	0
Spipo0G0003000	0	0	0	0	0	0	0	0	0	0
Spipo0G0003100	0	3	0	0	0	0	0	0	3	0
Spipo0G0003200	0	0	0	0	0	0	0	0	0	0
Spipo0G0003300	0	0	0	0	0	0	0	0	0	0
Spipo0G0003400	0	0	0	0	0	0	0	0	0	0
Spipo0G0003500	0	1	0	0	0	0	0	0	1	0
Spipo0G0003600	0	0	0	0	0	0	0	0	0	0
Spipo0G0003700	0	0	0	0	0	0	0	0	0	0
Spipo0G0003800	0	0	0	0	0	0	0	0	0	0
Spipo0G0003900	0	0	0	0	0	0	0	0	0	0
Spipo0G0004000	0	0	0	0	0	0	0	0	0	0
Spipo0G0004100	0	0	0	0	0	0	0	0	0	0
Spipo0G0004200	0	0	5	0	5	0	0	0	0	0
Spipo0G0004300	0	0	0	0	0	0	0	0	0	0
Spipo0G0004400	0	2	0	0	0	0	0	0	2	0
Spipo0G0004500	0	1	0	0	0	0	0	0	1	0
Spipo0G0004600	0	0	0	0	0	0	0	0	0	0
Spipo0G0004700	0	0	0	0	0	0	0	0	0	0
Spipo0G0004800	0	0	0	0	0	0	0	0	0	0
Spipo0G0004900	0	1	1	0	1	0	0	0	1	0
Spipo0G0005000	0	0	1	0	1	0	0	0	0	0
Spipo0G0005100	0	0	0	0	0	0	0	0	0	0
Spipo0G0005200	1	1	3	0	3	0	1	0	1	0
Spipo0G0005300	0	0	2	0	2	0	0	0	0	0
Spipo0G0005400	0	0	0	0	0	0	0	0	0	0
Spipo0G0005500	0	0	0	0	0	0	0	0	0	0
Spipo0G0005600	0	0	0	0	0	0	0	0	0	0
Spipo0G0005700	0	1	2	0	2	0	0	0	1	0
Spipo0G0005800	0	0	0	0	0	0	0	0	0	0
Spipo0G0005900	0	0	0	0	0	0	0	0	0	0
Spipo0G0006000	0	1	0	0	0	0	0	0	1	0
Spipo0G0006100	0	0	0	0	0	0	0	0	0	0
Spipo0G0006200	0	0	0	0	0	0	0	0	0	0
Spipo0G0006300	0	2	5	0	5	0	0	0	2	0
Spipo0G0006400	0	1	0	0	0	0	0	0	1	0
Spipo0G0006500	0	1	0	0	0	0	0	0	1	0
Spipo0G0006600	0	0	1	0	1	0	0	0	0	0
Spipo0G0006700	0	0	0	0	0	0	0	0	0	0
Spipo0G0006800	0	1	0	0	0	0	0	0	1	0
Spipo0G0006900	0	0	2	0	2	0	0	0	0	0
Spipo0G0007000	0	0	0	0	0	0	0	0	0	0
Spipo0G0007100	0	0	0	0	0	0	0	0	0	0
Spipo0G0007200	0	0	0	0	0	0	0	0	0	0
Spipo0G0007300	0	0	0	0	0	0	0	0	0	0
Spipo0G0007400	0	0	0	0	0	0	0	0	0	0
Spipo0G0007500	0	0	3	0	3	0	0	0	0	0
Spipo0G0007600	0	0	2	0	2	0	0	0	0	0
Spipo0G0007700	0	0	0	0	0	0	0	0	0	0
Spipo0G0007800	0	0	0	0	0	0	0	0	0	0
Spipo0G0007900	0	0	1	0	1	0	0	0	0	0
Spipo0G0008000	0	0	3	0	3	0	0	0	0	0
Spipo0G0008100	0	0	0	0	0	0	0	0	0	0
Spipo0G0008200	0	0	0	0	0	0	0	0	0	0
Spipo0G0008300	0	0	0	0	0	0	0	0	0	0
Spipo0G0008400	0	0	0	0	0	0	0	0	0	0
Spipo0G0008500	0	0	0	0	0	0	0	0	0	0
Spipo0G0008600	0	0	0	0	0	0	0	0	0	0
Spipo0G0008700	0	3	2	0	2	0	0	0	3	0
Spipo0G0008800	0	0	1	0	1	0	0	0	0	0
Spipo0G0008900	0	2	3	0	3	0	0	0	2	0
Spipo0G0009000	0	0	0	0	0	0	0	0	0	0
Spipo0G0009100	0	0	0	0	0	0	0	0	0	0
Spipo0G0009200	0	0	2	0	2	0	0	0	0	0
Spipo0G0009300	0	0	0	0	0	0	0	0	0	0
Spipo0G0009400	0	0	0	0	0	0	0	0	0	0
Spipo0G0009500	0	2	0	0	0	0	0	0	2	0
Spipo0G0009600	0	1	1	0	1	0	0	0	1	0
Spipo0G0009700	0	0	1	0	1	0	0	0	0	0
Spipo0G0009800	0	0	0	0	0	0	0	0	0	0
Spipo0G0009900	0	0	1	0	1	0	0	0	0	0
Spipo0G0010000	0	0	1	0	1	0	0	0	0	0
Spipo0G0010100	0	1	1	0	1	0	0	0	1	0
Spipo0G0010200	0	0	1	0	1	0	0	0	0	0
Spipo0G0010300	0	0	0	0	0	0	0	0	0	0
Spipo0G0010400	0	0	0	0	0	0	0	0	0	0
Spipo0G0010500	0	0	2	0	2	0	0	0	0	0
Spipo0G0010600	0	0	0	0	0	0	0	0	0	0
Spipo0G0010700	0	1	1	0	1	0	0	0	1	0
Spipo0G0010800	0	0	0	0	0	0	0	0	0	0
Spipo0G0010900	0	0	1	0	1	0	0	0	0	0
Spipo0G0011000	0	0	0	0	0	0	0	0	0	0
Spipo0G0011100	0	0	0	0	0	0	0	0	0	0
Spipo0G0011200	0	0	0	0	0	0	0	0	0	0
Spipo0G0011300	0	0	0	0	0	0	0	0	0	0
Spipo0G0011400	0	0	0	0	0	0	0	0	0	0
Spipo0G0011500	0	1	2	0	2	0	0	0	1	0
Spipo0G0011600	0	0	0	0	0	0	0	0	0	0
Spipo0G0011700	0	0	1	0	1	0	0	0	0	0
Spipo0G0011800	0	0	4	0	4	0	0	0	0	0
Spipo0G0011900	0	0	3	0	3	0	0	0	0	0
Spipo0G0012000	0	1	1	0	1	0	0	0	1	0
Spipo0G0012100	0	0	3	0	3	0	0	0	0	0
Spipo0G0012200	0	0	0	0	0	0	0	0	0	0
Spipo0G0012300	0	1	5	0	5	0	0	0	1	0
Spipo0G0012400	0	1	3	0	3	0	0	0	1	0
Spipo0G0012500	0	1	2	0	2	0	0	0	1	0
Spipo0G0012600	0	0	0	0	0	0	0	0	0	0
Spipo0G0012700	1	1	3	0	3	0	1	0	1	0
Spipo0G0012800	0	2	5	0	5	0	0	0	2	0
Spipo0G0012900	0	3	3	0	3	0	0	0	3	0
Spipo0G0013000	0	1	0	0	0	0	0	0	1	0
Spipo0G0013100	0	2	3	0	3	0	0	0	2	0
Spipo0G0013200	0	0	0	0	0	0	0	0	0	0
Spipo0G0013300	0	0	0	0	0	0	0	0	0	0
Spipo0G0013400	0	0	0	0	0	0	0	0	0	0
Spipo0G0013500	0	1	0	0	0	0	0	0	1	0
Spipo0G0013600	0	0	1	0	1	0	0	0	0	0
Spipo0G0013700	0	0	0	0	0	0	0	0	0	0
Spipo0G0013800	0	1	0	0	0	0	0	0	1	0
Spipo0G0013900	0	0	1	0	1	0	0	0	0	0
Spipo0G0014000	0	0	0	0	0	0	0	0	0	0
Spipo0G0014100	0	0	0	0	0	0	0	0	0	0
Spipo0G0014200	0	0	0	0	0	0	0	0	0	0
Spipo0G0014300	1	0	0	0	0	1	0	0	0	0
Spipo0G0014400	0	0	0	0	0	0	0	0	0	0
Spipo0G0014500	0	0	0	0	0	0	0	0	0	0
Spipo0G0014600	0	0	1	0	1	0	0	0	0	0
Spipo0G0014700	0	0	1	0	1	0	0	0	0	0
Spipo0G0014800	0	0	0	0	0	0	0	0	0	0
Spipo0G0014900	0	0	0	0	0	0	0	0	0	0
Spipo0G0015000	0	0	0	0	0	0	0	0	0	0
Spipo0G0015100	0	0	1	0	1	0	0	0	0	0
Spipo0G0015200	0	0	0	0	0	0	0	0	0	0
Spipo0G0015300	0	3	6	0	6	0	0	0	3	0
Spipo0G0015400	0	0	0	0	0	0	0	0	0	0
Spipo0G0015500	0	0	2	0	2	0	0	0	0	0
Spipo0G0015600	0	0	2	0	2	0	0	0	0	0
Spipo0G0015700	0	3	2	0	2	0	0	0	3	0
Spipo0G0015800	0	0	1	0	1	0	0	0	0	0
Spipo0G0015900	0	0	0	0	0	0	0	0	0	0
Spipo0G0016000	0	0	0	0	0	0	0	0	0	0
Spipo0G0016100	0	0	0	0	0	0	0	0	0	0
Spipo0G0016200	0	0	0	0	0	0	0	0	0	0
Spipo0G0016300	0	0	0	0	0	0	0	0	0	0
Spipo0G0016400	0	2	1	0	1	0	0	0	2	0
Spipo0G0016500	0	2	0	0	0	0	0	0	2	0
Spipo0G0016600	0	0	0	0	0	0	0	0	0	0
Spipo0G0016700	0	0	0	0	0	0	0	0	0	0
Spipo0G0016800	0	0	0	0	0	0	0	0	0	0
Spipo0G0016900	0	1	0	0	0	0	0	0	1	0
Spipo0G0017000	0	0	1	0	1	0	0	0	0	0
Spipo0G0017100	0	1	6	0	6	0	0	0	1	0
Spipo0G0017200	0	0	0	0	0	0	0	0	0	0
Spipo0G0017300	0	1	1	0	1	0	0	0	1	0
Spipo0G0017400	0	1	2	0	2	0	0	0	1	0
Spipo0G0017500	1	0	0	0	0	0	1	0	0	0
Spipo0G0017600	1	0	2	0	2	0	1	0	0	0
Spipo0G0017700	1	3	6	0	6	0	1	0	3	0
Spipo0G0017800	0	0	1	0	1	0	0	0	0	0
Spipo0G0017900	0	0	0	0	0	0	0	0	0	0
Spipo0G0018000	4	2	5	0	5	0	4	0	2	0
Spipo0G0018100	2	2	6	0	6	1	1	0	2	0
Spipo0G0018200	1	2	0	0	0	0	1	0	2	0
Spipo0G0018300	0	2	5	0	5	0	0	0	2	0
Spipo0G0018400	0	1	1	0	1	0	0	0	1	0
Spipo0G0018500	0	0	0	0	0	0	0	0	0	0
Spipo0G0018600	0	0	0	0	0	0	0	0	0	0
Spipo0G0018700	0	1	2	0	2	0	0	0	1	0
Spipo0G0018800	1	2	5	0	5	0	1	0	2	0
Spipo0G0018900	0	0	0	0	0	0	0	0	0	0
Spipo0G0019000	0	1	0	0	0	0	0	0	1	0
Spipo0G0019100	0	0	3	0	3	0	0	0	0	0
Spipo0G0019200	0	0	0	0	0	0	0	0	0	0
Spipo0G0019300	0	0	0	0	0	0	0	0	0	0
Spipo0G0019400	0	0	0	0	0	0	0	0	0	0
Spipo0G0019500	0	0	0	0	0	0	0	0	0	0
Spipo0G0019600	0	0	0	0	0	0	0	0	0	0
Spipo0G0019700	0	2	3	0	3	0	0	0	2	0
Spipo0G0019800	0	1	1	0	1	0	0	0	1	0
Spipo0G0019900	0	0	0	0	0	0	0	0	0	0
Spipo0G0020000	0	0	0	0	0	0	0	0	0	0
Spipo0G0020100	0	0	0	0	0	0	0	0	0	0
Spipo0G0020200	0	0	0	0	0	0	0	0	0	0
Spipo0G0020300	0	3	4	0	4	0	0	0	3	0
Spipo0G0020400	0	0	0	0	0	0	0	0	0	0
Spipo0G0020500	0	0	0	0	0	0	0	0	0	0
Spipo0G0020600	0	0	0	0	0	0	0	0	0	0
Spipo0G0020700	0	0	0	0	0	0	0	0	0	0
Spipo0G0020800	0	1	1	0	1	0	0	0	1	0
Spipo0G0020900	0	0	0	0	0	0	0	0	0	0
Spipo0G0021000	0	0	0	0	0	0	0	0	0	0
Spipo0G0021100	0	0	1	0	1	0	0	0	0	0
Spipo0G0021200	0	0	1	0	1	0	0	0	0	0
Spipo0G0021300	0	2	1	0	1	0	0	0	2	0
Spipo0G0021400	0	0	0	0	0	0	0	0	0	0
Spipo0G0021500	0	0	0	0	0	0	0	0	0	0
Spipo0G0021600	0	1	0	0	0	0	0	0	1	0
Spipo0G0021700	0	7	3	0	3	0	0	0	7	0
Spipo0G0021800	0	0	0	0	0	0	0	0	0	0
Spipo0G0021900	0	0	0	0	0	0	0	0	0	0
Spipo0G0022000	0	0	0	0	0	0	0	0	0	0
Spipo0G0022100	0	0	0	0	0	0	0	0	0	0
Spipo0G0022200	0	0	0	0	0	0	0	0	0	0
Spipo0G0022300	0	0	0	0	0	0	0	0	0	0
Spipo0G0022400	0	1	2	0	2	0	0	0	1	0
Spipo0G0022500	0	0	0	0	0	0	0	0	0	0
Spipo0G0022600	0	0	0	0	0	0	0	0	0	0
Spipo0G0022700	0	0	0	0	0	0	0	0	0	0
Spipo0G0022800	0	0	2	0	2	0	0	0	0	0
Spipo0G0022900	0	0	0	0	0	0	0	0	0	0
Spipo0G0023000	0	0	0	0	0	0	0	0	0	0
Spipo0G0023100	0	0	0	0	0	0	0	0	0	0
Spipo0G0023200	0	0	0	0	0	0	0	0	0	0
Spipo0G0023300	0	0	0	0	0	0	0	0	0	0
Spipo0G0023400	0	0	0	0	0	0	0	0	0	0
Spipo0G0023500	0	0	1	0	1	0	0	0	0	0
Spipo0G0023600	0	1	2	0	2	0	0	0	1	0
Spipo0G0023700	0	0	0	0	0	0	0	0	0	0
Spipo0G0023800	0	0	1	0	1	0	0	0	0	0
Spipo0G0023900	0	0	0	0	0	0	0	0	0	0
Spipo0G0024000	0	0	0	0	0	0	0	0	0	0
Spipo0G0024100	0	0	0	0	0	0	0	0	0	0
Spipo0G0024200	0	0	0	0	0	0	0	0	0	0
Spipo0G0024300	0	0	1	0	1	0	0	0	0	0
Spipo0G0024400	0	0	1	0	1	0	0	0	0	0
Spipo0G0024500	0	0	0	0	0	0	0	0	0	0
Spipo0G0024600	0	2	0	0	0	0	0	0	2	0
Spipo0G0024700	0	0	0	0	0	0	0	0	0	0
Spipo0G0024800	0	1	0	0	0	0	0	0	1	0
Spipo0G0024900	0	0	0	0	0	0	0	0	0	0
Spipo0G0025000	0	0	0	0	0	0	0	0	0	0
Spipo0G0025100	0	0	0	0	0	0	0	0	0	0
Spipo0G0025200	0	2	1	0	1	0	0	0	2	0
Spipo0G0025300	0	0	0	0	0	0	0	0	0	0
Spipo0G0025400	2	0	0	0	0	0	1	1	0	0
Spipo0G0025500	0	0	0	0	0	0	0	0	0	0
Spipo0G0025600	0	0	1	0	1	0	0	0	0	0
Spipo0G0025700	0	0	0	0	0	0	0	0	0	0
Spipo0G0025800	0	0	0	0	0	0	0	0	0	0
Spipo0G0025900	0	1	1	0	1	0	0	0	1	0
Spipo0G0026000	0	0	0	0	0	0	0	0	0	0
Spipo0G0026100	0	0	0	0	0	0	0	0	0	0
Spipo0G0026200	0	0	0	0	0	0	0	0	0	0
Spipo0G0026400	0	0	2	0	2	0	0	0	0	0
Spipo0G0026500	0	2	0	0	0	0	0	0	2	0
Spipo0G0026600	0	0	1	0	1	0	0	0	0	0
Spipo0G0026700	0	1	5	0	5	0	0	0	1	0
Spipo0G0026800	0	0	1	0	1	0	0	0	0	0
Spipo0G0026900	0	0	0	0	0	0	0	0	0	0
Spipo0G0027000	0	0	0	0	0	0	0	0	0	0
Spipo0G0027100	0	0	0	0	0	0	0	0	0	0
Spipo0G0027200	0	0	0	0	0	0	0	0	0	0
Spipo0G0027300	0	0	2	0	2	0	0	0	0	0
Spipo0G0027400	0	0	8	0	8	0	0	0	0	0
Spipo0G0027500	0	0	0	0	0	0	0	0	0	0
Spipo0G0027600	0	0	0	0	0	0	0	0	0	0
Spipo0G0027700	0	0	4	0	4	0	0	0	0	0
Spipo0G0027800	0	2	4	0	4	0	0	0	2	0
Spipo0G0027900	0	0	0	0	0	0	0	0	0	0
Spipo0G0028000	0	0	0	0	0	0	0	0	0	0
Spipo0G0028100	0	0	0	0	0	0	0	0	0	0
Spipo0G0028400	0	0	0	0	0	0	0	0	0	0
Spipo0G0028500	0	4	3	0	3	0	0	0	4	0
Spipo0G0028600	0	0	4	0	4	0	0	0	0	0
Spipo0G0028700	0	0	1	0	1	0	0	0	0	0
Spipo0G0028800	0	0	0	0	0	0	0	0	0	0
Spipo0G0028900	1	0	0	0	0	0	1	0	0	0
Spipo0G0029000	0	0	1	0	1	0	0	0	0	0
Spipo0G0029100	0	0	0	0	0	0	0	0	0	0
Spipo0G0029200	0	2	0	0	0	0	0	0	2	0
Spipo0G0029300	0	0	1	0	1	0	0	0	0	0
Spipo0G0029400	1	1	0	0	0	1	0	0	1	0
Spipo0G0029500	0	0	0	0	0	0	0	0	0	0
Spipo0G0029600	0	0	1	0	1	0	0	0	0	0
Spipo0G0029700	0	0	0	0	0	0	0	0	0	0
Spipo0G0029800	0	1	2	0	2	0	0	0	1	0
Spipo0G0029900	0	4	2	0	2	0	0	0	4	0
Spipo0G0030000	0	0	1	0	1	0	0	0	0	0
Spipo0G0030100	0	1	2	0	2	0	0	0	1	0
Spipo0G0030200	0	0	1	0	1	0	0	0	0	0
Spipo0G0030300	0	0	0	0	0	0	0	0	0	0
Spipo0G0030400	0	0	0	0	0	0	0	0	0	0
Spipo0G0030500	0	0	0	0	0	0	0	0	0	0
Spipo0G0030600	0	0	0	0	0	0	0	0	0	0
Spipo0G0030700	0	1	0	0	0	0	0	0	1	0
Spipo0G0030800	0	0	0	0	0	0	0	0	0	0
Spipo0G0030900	0	0	0	0	0	0	0	0	0	0
Spipo0G0031000	0	0	1	0	1	0	0	0	0	0
Spipo0G0031100	0	1	2	0	2	0	0	0	1	0
Spipo0G0031200	0	1	6	0	6	0	0	0	1	0
Spipo0G0031300	0	0	0	0	0	0	0	0	0	0
Spipo0G0031400	0	0	1	0	1	0	0	0	0	0
Spipo0G0031500	0	0	0	0	0	0	0	0	0	0
Spipo0G0031600	0	0	0	0	0	0	0	0	0	0
Spipo0G0031700	0	0	1	0	1	0	0	0	0	0
Spipo0G0031800	0	0	1	0	1	0	0	0	0	0
Spipo0G0031900	0	0	1	0	1	0	0	0	0	0
Spipo0G0032000	0	0	0	0	0	0	0	0	0	0
Spipo0G0032100	0	0	1	0	1	0	0	0	0	0
Spipo0G0032200	1	0	1	0	1	0	1	0	0	0
Spipo0G0032300	0	0	0	0	0	0	0	0	0	0
Spipo0G0032400	0	0	1	0	1	0	0	0	0	0
Spipo0G0032500	0	1	0	0	0	0	0	0	1	0
Spipo0G0032600	0	0	0	0	0	0	0	0	0	0
Spipo0G0032700	0	1	1	0	1	0	0	0	1	0
Spipo0G0032800	1	4	2	0	2	0	0	1	4	0
Spipo0G0032900	0	1	4	0	4	0	0	0	1	0
Spipo0G0033000	0	0	1	0	1	0	0	0	0	0
Spipo0G0033100	0	1	0	0	0	0	0	0	1	0
Spipo0G0033200	0	0	1	0	1	0	0	0	0	0
Spipo0G0033300	0	0	0	0	0	0	0	0	0	0
Spipo0G0033400	0	1	1	0	1	0	0	0	1	0
Spipo0G0033500	0	0	2	0	2	0	0	0	0	0
Spipo0G0033600	0	0	0	0	0	0	0	0	0	0
Spipo0G0033700	0	0	2	0	2	0	0	0	0	0
Spipo0G0033800	0	0	0	0	0	0	0	0	0	0
Spipo0G0033900	0	0	0	0	0	0	0	0	0	0
Spipo0G0034000	0	0	0	0	0	0	0	0	0	0
Spipo0G0034100	0	0	0	0	0	0	0	0	0	0
Spipo0G0034200	0	0	1	0	1	0	0	0	0	0
Spipo0G0034300	0	3	1	0	1	0	0	0	3	0
Spipo0G0034400	0	0	0	0	0	0	0	0	0	0
Spipo0G0034500	0	0	0	0	0	0	0	0	0	0
Spipo0G0034600	0	0	0	0	0	0	0	0	0	0
Spipo0G0034700	0	0	0	0	0	0	0	0	0	0
Spipo0G0034800	0	0	1	0	1	0	0	0	0	0
Spipo0G0034900	0	0	3	0	3	0	0	0	0	0
Spipo0G0035000	0	0	1	0	1	0	0	0	0	0
Spipo0G0035100	0	0	2	0	2	0	0	0	0	0
Spipo0G0035200	0	0	0	0	0	0	0	0	0	0
Spipo0G0035300	0	0	0	0	0	0	0	0	0	0
Spipo0G0035400	0	1	0	0	0	0	0	0	1	0
Spipo0G0035500	0	0	0	0	0	0	0	0	0	0
Spipo0G0035600	0	0	0	0	0	0	0	0	0	0
Spipo0G0035700	0	0	0	0	0	0	0	0	0	0
Spipo0G0035800	0	0	0	0	0	0	0	0	0	0
Spipo0G0035900	0	0	1	0	1	0	0	0	0	0
Spipo0G0036000	0	0	0	0	0	0	0	0	0	0
Spipo0G0036100	0	0	0	0	0	0	0	0	0	0
Spipo0G0036200	0	0	0	0	0	0	0	0	0	0
Spipo0G0036300	0	1	0	0	0	0	0	0	1	0
Spipo0G0036400	0	0	2	0	2	0	0	0	0	0
Spipo0G0036500	0	0	0	0	0	0	0	0	0	0
Spipo0G0036600	0	0	0	0	0	0	0	0	0	0
Spipo0G0036700	0	0	0	0	0	0	0	0	0	0
Spipo0G0036800	0	0	0	0	0	0	0	0	0	0
Spipo0G0036900	0	0	1	0	1	0	0	0	0	0
Spipo0G0037000	0	0	1	0	1	0	0	0	0	0
Spipo0G0037100	0	0	0	0	0	0	0	0	0	0
Spipo0G0037200	0	0	2	0	2	0	0	0	0	0
Spipo0G0037300	0	3	3	0	3	0	0	0	3	0
Spipo0G0037400	0	1	1	0	1	0	0	0	1	0
Spipo0G0037500	0	0	1	0	1	0	0	0	0	0
Spipo0G0037600	1	4	5	0	5	0	1	0	4	0
Spipo0G0037700	0	5	2	0	2	0	0	0	5	0
Spipo0G0037800	0	1	3	0	3	0	0	0	1	0
Spipo0G0037900	0	0	0	0	0	0	0	0	0	0
Spipo0G0038000	0	0	1	0	1	0	0	0	0	0
Spipo0G0038100	0	0	0	0	0	0	0	0	0	0
Spipo0G0038200	0	1	1	0	1	0	0	0	1	0
Spipo0G0038300	0	1	4	0	4	0	0	0	1	0
Spipo0G0038400	0	0	0	0	0	0	0	0	0	0
Spipo0G0038500	0	2	1	0	1	0	0	0	1	1
Spipo0G0038600	0	0	0	0	0	0	0	0	0	0
Spipo0G0038700	0	0	0	0	0	0	0	0	0	0
Spipo0G0038800	0	3	7	0	7	0	0	0	3	0
Spipo0G0038900	0	1	0	0	0	0	0	0	1	0
Spipo0G0039000	0	0	0	0	0	0	0	0	0	0
Spipo0G0039100	0	0	1	0	1	0	0	0	0	0
Spipo0G0039200	0	0	0	0	0	0	0	0	0	0
Spipo0G0039300	0	0	0	0	0	0	0	0	0	0
Spipo0G0039400	0	0	1	0	1	0	0	0	0	0
Spipo0G0039500	0	0	0	0	0	0	0	0	0	0
Spipo0G0039600	0	1	0	0	0	0	0	0	1	0
Spipo0G0039700	0	0	2	0	2	0	0	0	0	0
Spipo0G0039800	0	0	0	0	0	0	0	0	0	0
Spipo0G0039900	0	1	1	0	1	0	0	0	1	0
Spipo0G0040000	0	0	2	0	2	0	0	0	0	0
Spipo0G0040100	0	0	0	0	0	0	0	0	0	0
Spipo0G0040200	0	1	1	0	1	0	0	0	1	0
Spipo0G0040300	0	0	0	0	0	0	0	0	0	0
Spipo0G0040400	0	0	0	0	0	0	0	0	0	0
Spipo0G0040500	0	0	0	0	0	0	0	0	0	0
Spipo0G0040600	0	1	1	0	1	0	0	0	1	0
Spipo0G0040700	0	0	0	0	0	0	0	0	0	0
Spipo0G0040800	0	0	0	0	0	0	0	0	0	0
Spipo0G0040900	0	0	0	0	0	0	0	0	0	0
Spipo0G0041000	0	0	1	0	1	0	0	0	0	0
Spipo0G0041100	0	0	0	0	0	0	0	0	0	0
Spipo0G0041200	0	0	0	0	0	0	0	0	0	0
Spipo0G0041300	0	2	2	0	2	0	0	0	2	0
Spipo0G0041400	0	0	0	0	0	0	0	0	0	0
Spipo0G0041500	0	0	0	0	0	0	0	0	0	0
Spipo0G0041600	0	0	2	0	2	0	0	0	0	0
Spipo0G0041700	0	0	1	0	1	0	0	0	0	0
Spipo0G0041800	0	0	0	0	0	0	0	0	0	0
Spipo0G0041900	0	0	0	0	0	0	0	0	0	0
Spipo0G0042000	0	1	0	0	0	0	0	0	1	0
Spipo0G0042100	0	0	0	0	0	0	0	0	0	0
Spipo0G0042200	0	0	0	0	0	0	0	0	0	0
Spipo0G0042300	0	1	0	0	0	0	0	0	1	0
Spipo0G0042400	0	0	0	0	0	0	0	0	0	0
Spipo0G0042500	0	1	0	0	0	0	0	0	1	0
Spipo0G0042600	0	0	0	0	0	0	0	0	0	0
Spipo0G0042700	0	0	0	0	0	0	0	0	0	0
Spipo0G0042800	0	3	0	0	0	0	0	0	3	0
Spipo0G0042900	0	1	2	0	2	0	0	0	1	0
Spipo0G0043000	0	0	0	0	0	0	0	0	0	0
Spipo0G0043100	0	0	1	0	1	0	0	0	0	0
Spipo0G0043200	0	0	0	0	0	0	0	0	0	0
Spipo0G0043300	0	2	1	0	1	0	0	0	2	0
Spipo0G0043400	0	0	2	0	2	0	0	0	0	0
Spipo0G0043500	0	0	0	0	0	0	0	0	0	0
Spipo0G0043600	0	0	0	0	0	0	0	0	0	0
Spipo0G0043700	0	0	1	0	1	0	0	0	0	0
Spipo0G0043800	0	0	0	0	0	0	0	0	0	0
Spipo0G0043900	0	1	0	0	0	0	0	0	1	0
Spipo0G0044000	0	0	0	0	0	0	0	0	0	0
Spipo0G0044100	0	0	0	0	0	0	0	0	0	0
Spipo0G0044200	0	0	0	0	0	0	0	0	0	0
Spipo0G0044300	0	0	0	0	0	0	0	0	0	0
Spipo0G0044400	0	2	2	0	2	0	0	0	2	0
Spipo0G0044500	0	0	1	0	1	0	0	0	0	0
Spipo0G0044600	0	2	2	0	2	0	0	0	2	0
Spipo0G0044700	0	0	5	0	5	0	0	0	0	0
Spipo0G0044800	0	2	1	0	1	0	0	0	2	0
Spipo0G0044900	2	4	7	0	7	0	2	0	4	0
Spipo0G0045000	0	2	0	0	0	0	0	0	2	0
Spipo0G0045100	0	0	0	0	0	0	0	0	0	0
Spipo0G0045200	0	0	2	0	2	0	0	0	0	0
Spipo0G0045300	0	0	3	0	3	0	0	0	0	0
Spipo0G0045400	0	0	0	0	0	0	0	0	0	0
Spipo0G0045500	0	5	10	0	10	0	0	0	5	0
Spipo0G0045600	0	3	0	0	0	0	0	0	3	0
Spipo0G0045700	0	0	0	0	0	0	0	0	0	0
Spipo0G0045800	0	0	0	0	0	0	0	0	0	0
Spipo0G0045900	0	0	0	0	0	0	0	0	0	0
Spipo0G0046000	0	0	0	0	0	0	0	0	0	0
Spipo0G0046100	0	0	0	0	0	0	0	0	0	0
Spipo0G0046200	0	0	0	0	0	0	0	0	0	0
Spipo0G0046300	0	1	2	0	2	0	0	0	1	0
Spipo0G0046400	0	0	1	0	1	0	0	0	0	0
Spipo0G0046500	0	0	0	0	0	0	0	0	0	0
Spipo0G0046600	0	0	0	0	0	0	0	0	0	0
Spipo0G0046700	0	0	0	0	0	0	0	0	0	0
Spipo0G0046800	0	0	0	0	0	0	0	0	0	0
Spipo0G0046900	0	0	0	0	0	0	0	0	0	0
Spipo0G0047000	0	0	0	0	0	0	0	0	0	0
Spipo0G0047100	0	0	0	0	0	0	0	0	0	0
Spipo0G0047200	0	0	0	0	0	0	0	0	0	0
Spipo0G0047300	0	1	2	0	2	0	0	0	1	0
Spipo0G0047400	0	0	1	0	1	0	0	0	0	0
Spipo0G0047500	0	0	1	0	1	0	0	0	0	0
Spipo0G0047600	0	3	1	0	1	0	0	0	3	0
Spipo0G0047700	0	2	1	0	1	0	0	0	2	0
Spipo0G0047800	0	0	2	0	2	0	0	0	0	0
Spipo0G0047900	0	0	0	0	0	0	0	0	0	0
Spipo0G0048000	0	0	0	0	0	0	0	0	0	0
Spipo0G0048100	0	0	1	0	1	0	0	0	0	0
Spipo0G0048200	0	0	0	0	0	0	0	0	0	0
Spipo0G0048300	0	0	1	0	1	0	0	0	0	0
Spipo0G0048400	0	0	2	0	2	0	0	0	0	0
Spipo0G0048500	0	0	0	0	0	0	0	0	0	0
Spipo0G0048600	0	0	0	0	0	0	0	0	0	0
Spipo0G0048700	0	0	0	0	0	0	0	0	0	0
Spipo0G0048800	0	0	0	0	0	0	0	0	0	0
Spipo0G0048900	0	1	1	0	1	0	0	0	1	0
Spipo0G0049000	0	1	0	0	0	0	0	0	1	0
Spipo0G0049100	0	1	2	0	2	0	0	0	1	0
Spipo0G0049200	0	0	0	0	0	0	0	0	0	0
Spipo0G0049300	0	1	0	0	0	0	0	0	1	0
Spipo0G0049400	0	0	0	0	0	0	0	0	0	0
Spipo0G0049500	0	0	0	0	0	0	0	0	0	0
Spipo0G0049600	0	1	4	0	4	0	0	0	1	0
Spipo0G0049700	0	0	0	0	0	0	0	0	0	0
Spipo0G0049800	0	0	0	0	0	0	0	0	0	0
Spipo0G0049900	0	0	2	0	2	0	0	0	0	0
Spipo0G0050000	0	0	0	0	0	0	0	0	0	0
Spipo0G0050100	0	0	0	0	0	0	0	0	0	0
Spipo0G0050200	0	0	2	0	2	0	0	0	0	0
Spipo0G0050300	0	0	0	0	0	0	0	0	0	0
Spipo0G0050400	0	0	0	0	0	0	0	0	0	0
Spipo0G0050500	0	1	0	0	0	0	0	0	1	0
Spipo0G0050600	0	1	0	0	0	0	0	0	1	0
Spipo0G0050700	0	0	0	0	0	0	0	0	0	0
Spipo0G0050800	0	0	1	0	1	0	0	0	0	0
Spipo0G0050900	0	0	3	0	3	0	0	0	0	0
Spipo0G0051000	0	1	1	0	1	0	0	0	1	0
Spipo0G0051100	0	0	0	0	0	0	0	0	0	0
Spipo0G0051200	0	0	0	0	0	0	0	0	0	0
Spipo0G0051300	0	0	0	0	0	0	0	0	0	0
Spipo0G0051400	0	0	1	0	1	0	0	0	0	0
Spipo0G0051500	0	0	0	0	0	0	0	0	0	0
Spipo0G0051600	1	0	0	0	0	1	0	0	0	0
Spipo0G0051700	0	0	0	0	0	0	0	0	0	0
Spipo0G0051800	0	0	1	0	1	0	0	0	0	0
Spipo0G0051900	0	0	0	0	0	0	0	0	0	0
Spipo0G0052000	0	0	0	0	0	0	0	0	0	0
Spipo0G0052100	0	0	0	0	0	0	0	0	0	0
Spipo0G0052200	0	0	0	0	0	0	0	0	0	0
Spipo0G0052300	0	0	2	0	2	0	0	0	0	0
Spipo0G0052400	1	0	5	0	5	0	0	1	0	0
Spipo0G0052500	0	1	1	0	1	0	0	0	1	0
Spipo0G0052600	0	0	0	0	0	0	0	0	0	0
Spipo0G0052700	0	1	2	0	2	0	0	0	1	0
Spipo0G0052800	0	0	0	0	0	0	0	0	0	0
Spipo0G0052900	0	0	0	0	0	0	0	0	0	0
Spipo0G0053000	0	0	0	0	0	0	0	0	0	0
Spipo0G0053100	0	2	7	0	7	0	0	0	2	0
Spipo0G0053200	0	0	0	0	0	0	0	0	0	0
Spipo0G0053300	0	0	0	0	0	0	0	0	0	0
Spipo0G0053400	0	0	0	0	0	0	0	0	0	0
Spipo0G0053500	0	1	1	0	1	0	0	0	1	0
Spipo0G0053600	0	2	4	0	4	0	0	0	2	0
Spipo0G0053700	0	0	0	0	0	0	0	0	0	0
Spipo0G0053800	0	0	0	0	0	0	0	0	0	0
Spipo0G0053900	0	1	3	0	3	0	0	0	1	0
Spipo0G0054000	0	0	0	0	0	0	0	0	0	0
Spipo0G0054100	0	0	0	0	0	0	0	0	0	0
Spipo0G0054200	0	0	4	0	4	0	0	0	0	0
Spipo0G0054300	0	0	1	0	1	0	0	0	0	0
Spipo0G0054400	0	0	3	0	3	0	0	0	0	0
Spipo0G0054500	0	0	0	0	0	0	0	0	0	0
Spipo0G0054600	0	0	0	0	0	0	0	0	0	0
Spipo0G0054700	0	0	0	0	0	0	0	0	0	0
Spipo0G0054800	0	0	0	0	0	0	0	0	0	0
Spipo0G0054900	0	0	1	0	1	0	0	0	0	0
Spipo0G0055000	0	0	1	0	1	0	0	0	0	0
Spipo0G0055100	0	0	1	0	1	0	0	0	0	0
Spipo0G0055200	0	0	0	0	0	0	0	0	0	0
Spipo0G0055300	0	0	0	0	0	0	0	0	0	0
Spipo0G0055400	0	1	0	0	0	0	0	0	1	0
Spipo0G0055500	0	0	0	0	0	0	0	0	0	0
Spipo0G0055600	0	0	0	0	0	0	0	0	0	0
Spipo0G0055700	0	0	0	0	0	0	0	0	0	0
Spipo0G0055800	0	0	0	0	0	0	0	0	0	0
Spipo0G0055900	0	1	0	0	0	0	0	0	1	0
Spipo0G0056000	0	1	0	0	0	0	0	0	1	0
Spipo0G0056100	0	0	0	0	0	0	0	0	0	0
Spipo0G0056200	0	0	0	0	0	0	0	0	0	0
Spipo0G0056300	0	0	0	0	0	0	0	0	0	0
Spipo0G0056400	0	0	2	0	2	0	0	0	0	0
Spipo0G0056500	0	0	0	0	0	0	0	0	0	0
Spipo0G0056600	0	0	0	0	0	0	0	0	0	0
Spipo0G0056700	1	5	4	0	4	1	0	0	5	0
Spipo0G0056800	0	0	0	0	0	0	0	0	0	0
Spipo0G0056900	1	2	2	0	2	0	1	0	2	0
Spipo0G0057000	0	0	0	0	0	0	0	0	0	0
Spipo0G0057100	0	1	3	0	3	0	0	0	1	0
Spipo0G0057200	0	0	0	0	0	0	0	0	0	0
Spipo0G0057300	0	1	4	0	4	0	0	0	1	0
Spipo0G0057400	1	0	1	0	1	0	1	0	0	0
Spipo0G0057500	0	0	0	0	0	0	0	0	0	0
Spipo0G0057600	0	0	0	0	0	0	0	0	0	0
Spipo0G0057700	0	0	0	0	0	0	0	0	0	0
Spipo0G0057800	0	0	0	0	0	0	0	0	0	0
Spipo0G0057900	0	0	0	0	0	0	0	0	0	0
Spipo0G0058000	0	0	0	0	0	0	0	0	0	0
Spipo0G0058100	0	3	3	0	3	0	0	0	3	0
Spipo0G0058200	0	0	0	0	0	0	0	0	0	0
Spipo0G0058300	0	0	0	0	0	0	0	0	0	0
Spipo0G0058400	0	2	2	0	2	0	0	0	2	0
Spipo0G0058500	0	0	0	0	0	0	0	0	0	0
Spipo0G0058600	0	2	2	0	2	0	0	0	2	0
Spipo0G0058700	0	0	0	0	0	0	0	0	0	0
Spipo0G0058800	0	0	0	0	0	0	0	0	0	0
Spipo0G0058900	1	3	2	0	2	0	1	0	3	0
Spipo0G0059000	0	0	0	0	0	0	0	0	0	0
Spipo0G0059100	0	2	0	0	0	0	0	0	2	0
Spipo0G0059200	0	0	0	0	0	0	0	0	0	0
Spipo0G0059300	0	2	1	0	1	0	0	0	2	0
Spipo0G0059400	1	7	9	0	9	0	1	0	7	0
Spipo0G0059500	0	0	0	0	0	0	0	0	0	0
Spipo0G0059600	2	4	5	0	5	1	1	0	4	0
Spipo0G0059700	0	0	0	0	0	0	0	0	0	0
Spipo0G0059800	0	0	0	0	0	0	0	0	0	0
Spipo0G0059900	0	0	1	0	1	0	0	0	0	0
Spipo0G0060000	0	1	0	0	0	0	0	0	1	0
Spipo0G0060100	0	0	0	0	0	0	0	0	0	0
Spipo0G0060200	0	0	2	0	2	0	0	0	0	0
Spipo0G0060300	0	0	0	0	0	0	0	0	0	0
Spipo0G0060400	0	0	0	0	0	0	0	0	0	0
Spipo0G0060500	0	0	0	0	0	0	0	0	0	0
Spipo0G0060600	0	0	0	0	0	0	0	0	0	0
Spipo0G0060700	0	1	3	0	3	0	0	0	1	0
Spipo0G0060800	0	0	0	0	0	0	0	0	0	0
Spipo0G0060900	0	0	1	0	1	0	0	0	0	0
Spipo0G0061000	0	1	0	0	0	0	0	0	1	0
Spipo0G0061100	1	0	1	0	1	0	1	0	0	0
Spipo0G0061200	0	2	0	0	0	0	0	0	2	0
Spipo0G0061300	1	1	2	0	2	0	1	0	1	0
Spipo0G0061400	0	0	1	0	1	0	0	0	0	0
Spipo0G0061500	1	2	0	0	0	0	1	0	2	0
Spipo0G0061600	0	1	2	0	2	0	0	0	1	0
Spipo0G0061700	0	0	0	0	0	0	0	0	0	0
Spipo0G0061800	0	0	0	0	0	0	0	0	0	0
Spipo0G0061900	0	0	0	0	0	0	0	0	0	0
Spipo0G0062000	0	0	0	0	0	0	0	0	0	0
Spipo0G0062100	0	0	0	0	0	0	0	0	0	0
Spipo0G0062200	0	0	1	0	1	0	0	0	0	0
Spipo0G0062300	0	0	2	0	2	0	0	0	0	0
Spipo0G0062400	0	0	0	0	0	0	0	0	0	0
Spipo0G0062500	0	4	2	0	2	0	0	0	4	0
Spipo0G0062600	0	0	0	0	0	0	0	0	0	0
Spipo0G0062700	0	0	0	0	0	0	0	0	0	0
Spipo0G0062800	0	1	0	0	0	0	0	0	1	0
Spipo0G0062900	0	0	0	0	0	0	0	0	0	0
Spipo0G0063500	0	0	0	0	0	0	0	0	0	0
Spipo0G0063700	0	0	0	0	0	0	0	0	0	0
Spipo0G0063800	0	0	0	0	0	0	0	0	0	0
Spipo0G0063900	0	0	0	0	0	0	0	0	0	0
Spipo0G0064000	0	0	0	0	0	0	0	0	0	0
Spipo0G0064100	0	0	0	0	0	0	0	0	0	0
Spipo0G0064200	0	0	0	0	0	0	0	0	0	0
Spipo0G0064300	0	1	4	0	4	0	0	0	1	0
Spipo0G0064400	0	1	1	0	1	0	0	0	1	0
Spipo0G0064500	0	0	0	0	0	0	0	0	0	0
Spipo0G0064600	0	0	0	0	0	0	0	0	0	0
Spipo0G0064700	0	3	0	0	0	0	0	0	3	0
Spipo0G0064800	0	0	0	0	0	0	0	0	0	0
Spipo0G0064900	0	0	0	0	0	0	0	0	0	0
Spipo0G0065000	0	1	0	0	0	0	0	0	1	0
Spipo0G0065100	0	0	0	0	0	0	0	0	0	0
Spipo0G0065200	0	0	0	0	0	0	0	0	0	0
Spipo0G0065300	0	1	2	0	2	0	0	0	1	0
Spipo0G0065400	0	0	3	0	3	0	0	0	0	0
Spipo0G0065500	0	0	2	0	2	0	0	0	0	0
Spipo0G0065600	0	0	0	0	0	0	0	0	0	0
Spipo0G0065700	0	0	1	0	1	0	0	0	0	0
Spipo0G0065800	0	1	2	0	2	0	0	0	1	0
Spipo0G0065900	0	2	2	0	2	0	0	0	2	0
Spipo0G0066000	0	0	0	0	0	0	0	0	0	0
Spipo0G0066100	0	0	0	0	0	0	0	0	0	0
Spipo0G0066200	0	0	0	0	0	0	0	0	0	0
Spipo0G0066300	0	1	0	0	0	0	0	0	1	0
Spipo0G0066400	0	0	0	0	0	0	0	0	0	0
Spipo0G0066500	0	0	0	0	0	0	0	0	0	0
Spipo0G0066600	0	0	0	0	0	0	0	0	0	0
Spipo0G0066700	1	0	0	0	0	1	0	0	0	0
Spipo0G0066800	0	0	1	0	1	0	0	0	0	0
Spipo0G0066900	0	0	1	0	1	0	0	0	0	0
Spipo0G0067000	0	0	0	0	0	0	0	0	0	0
Spipo0G0067100	0	1	1	0	1	0	0	0	1	0
Spipo0G0067200	0	1	2	0	2	0	0	0	1	0
Spipo0G0067300	0	0	1	0	1	0	0	0	0	0
Spipo0G0067400	0	1	0	0	0	0	0	0	1	0
Spipo0G0067600	0	0	0	0	0	0	0	0	0	0
Spipo0G0067700	0	0	4	0	4	0	0	0	0	0
Spipo0G0067800	0	0	0	0	0	0	0	0	0	0
Spipo0G0067900	0	2	0	0	0	0	0	0	2	0
Spipo0G0068000	0	0	1	0	1	0	0	0	0	0
Spipo0G0068100	0	0	0	0	0	0	0	0	0	0
Spipo0G0068200	0	0	0	0	0	0	0	0	0	0
Spipo0G0068300	0	0	0	0	0	0	0	0	0	0
Spipo0G0068400	0	0	0	0	0	0	0	0	0	0
Spipo0G0068500	0	0	0	0	0	0	0	0	0	0
Spipo0G0068600	0	2	5	0	5	0	0	0	2	0
Spipo0G0068700	0	1	6	0	6	0	0	0	1	0
Spipo0G0068800	0	1	0	0	0	0	0	0	0	1
Spipo0G0068900	0	0	0	0	0	0	0	0	0	0
Spipo0G0069000	1	7	5	0	5	0	0	1	7	0
Spipo0G0069100	0	0	1	0	1	0	0	0	0	0
Spipo0G0069200	0	1	0	0	0	0	0	0	1	0
Spipo0G0069300	0	0	0	0	0	0	0	0	0	0
Spipo0G0069400	0	0	0	0	0	0	0	0	0	0
Spipo0G0069500	0	0	0	0	0	0	0	0	0	0
Spipo0G0069600	0	1	0	0	0	0	0	0	1	0
Spipo0G0069700	0	0	0	0	0	0	0	0	0	0
Spipo0G0069800	0	0	0	0	0	0	0	0	0	0
Spipo0G0069900	0	3	3	0	3	0	0	0	3	0
Spipo0G0070000	0	0	0	0	0	0	0	0	0	0
Spipo0G0070100	0	0	0	0	0	0	0	0	0	0
Spipo0G0070200	0	0	0	0	0	0	0	0	0	0
Spipo0G0070300	0	0	0	0	0	0	0	0	0	0
Spipo0G0070400	0	0	1	0	1	0	0	0	0	0
Spipo0G0070500	0	0	1	0	1	0	0	0	0	0
Spipo0G0070600	0	0	0	0	0	0	0	0	0	0
Spipo0G0070700	0	0	0	0	0	0	0	0	0	0
Spipo0G0070800	0	0	0	0	0	0	0	0	0	0
Spipo0G0070900	0	1	0	0	0	0	0	0	1	0
Spipo0G0071000	0	3	2	0	2	0	0	0	3	0
Spipo0G0071100	0	1	3	0	3	0	0	0	1	0
Spipo0G0071200	0	0	0	0	0	0	0	0	0	0
Spipo0G0071300	0	1	2	0	2	0	0	0	1	0
Spipo0G0071400	0	0	0	0	0	0	0	0	0	0
Spipo0G0071500	0	0	0	0	0	0	0	0	0	0
Spipo0G0071600	0	0	0	0	0	0	0	0	0	0
Spipo0G0071700	1	0	0	0	0	1	0	0	0	0
Spipo0G0071800	0	0	0	0	0	0	0	0	0	0
Spipo0G0072000	0	0	0	0	0	0	0	0	0	0
Spipo0G0072100	0	0	0	0	0	0	0	0	0	0
Spipo0G0072200	0	1	0	0	0	0	0	0	1	0
Spipo0G0072300	0	0	0	0	0	0	0	0	0	0
Spipo0G0072400	0	0	0	0	0	0	0	0	0	0
Spipo0G0072500	0	0	0	0	0	0	0	0	0	0
Spipo0G0072600	0	4	4	0	4	0	0	0	4	0
Spipo0G0072700	0	0	0	0	0	0	0	0	0	0
Spipo0G0072800	0	0	1	0	1	0	0	0	0	0
Spipo0G0072900	0	0	1	0	1	0	0	0	0	0
Spipo0G0073000	0	0	1	0	1	0	0	0	0	0
Spipo0G0073100	0	0	0	0	0	0	0	0	0	0
Spipo0G0073200	0	2	1	0	1	0	0	0	2	0
Spipo0G0073300	0	0	0	0	0	0	0	0	0	0
Spipo0G0073400	0	1	0	0	0	0	0	0	1	0
Spipo0G0073500	0	0	1	0	1	0	0	0	0	0
Spipo0G0073600	0	2	5	0	5	0	0	0	2	0
Spipo0G0073700	0	0	0	0	0	0	0	0	0	0
Spipo0G0073800	0	1	0	0	0	0	0	0	1	0
Spipo0G0073900	0	1	1	0	1	0	0	0	1	0
Spipo0G0074000	0	0	0	0	0	0	0	0	0	0
Spipo0G0074100	0	0	0	0	0	0	0	0	0	0
Spipo0G0074200	0	0	1	0	1	0	0	0	0	0
Spipo0G0074300	0	1	1	0	1	0	0	0	1	0
Spipo0G0074400	0	0	0	0	0	0	0	0	0	0
Spipo0G0074500	0	0	0	0	0	0	0	0	0	0
Spipo0G0074600	0	0	0	0	0	0	0	0	0	0
Spipo0G0074700	0	0	0	0	0	0	0	0	0	0
Spipo0G0074800	0	0	0	0	0	0	0	0	0	0
Spipo0G0074900	0	0	1	0	1	0	0	0	0	0
Spipo0G0075000	0	1	1	0	1	0	0	0	1	0
Spipo0G0075100	0	0	1	0	1	0	0	0	0	0
Spipo0G0075200	0	0	1	0	1	0	0	0	0	0
Spipo0G0075300	0	0	1	0	1	0	0	0	0	0
Spipo0G0075400	0	1	1	0	1	0	0	0	1	0
Spipo0G0075500	0	1	3	0	3	0	0	0	1	0
Spipo0G0075600	0	0	0	0	0	0	0	0	0	0
Spipo0G0075700	0	1	0	0	0	0	0	0	1	0
Spipo0G0075800	0	0	0	0	0	0	0	0	0	0
Spipo0G0075900	0	0	0	0	0	0	0	0	0	0
Spipo0G0076200	0	3	2	0	2	0	0	0	3	0
Spipo0G0076300	0	0	0	0	0	0	0	0	0	0
Spipo0G0076400	0	3	1	0	1	0	0	0	3	0
Spipo0G0076500	0	0	0	0	0	0	0	0	0	0
Spipo0G0076600	0	0	0	0	0	0	0	0	0	0
Spipo0G0076700	0	0	4	0	4	0	0	0	0	0
Spipo0G0076800	0	1	0	0	0	0	0	0	1	0
Spipo0G0076900	0	0	0	0	0	0	0	0	0	0
Spipo0G0077000	0	0	1	0	1	0	0	0	0	0
Spipo0G0077100	0	2	0	0	0	0	0	0	2	0
Spipo0G0077200	0	0	0	0	0	0	0	0	0	0
Spipo0G0077300	0	0	2	0	2	0	0	0	0	0
Spipo0G0077400	0	0	0	0	0	0	0	0	0	0
Spipo0G0077500	0	2	2	0	2	0	0	0	2	0
Spipo0G0077600	0	0	0	0	0	0	0	0	0	0
Spipo0G0077700	0	0	0	0	0	0	0	0	0	0
Spipo0G0077800	0	0	0	0	0	0	0	0	0	0
Spipo0G0077900	0	1	1	0	1	0	0	0	1	0
Spipo0G0078000	0	0	0	0	0	0	0	0	0	0
Spipo0G0078100	0	0	0	0	0	0	0	0	0	0
Spipo0G0078200	0	0	2	0	2	0	0	0	0	0
Spipo0G0078300	0	0	0	0	0	0	0	0	0	0
Spipo0G0078400	0	0	1	0	1	0	0	0	0	0
Spipo0G0078500	0	0	2	0	2	0	0	0	0	0
Spipo0G0078600	0	0	0	0	0	0	0	0	0	0
Spipo0G0078700	0	0	0	0	0	0	0	0	0	0
Spipo0G0078800	0	0	0	0	0	0	0	0	0	0
Spipo0G0078900	0	0	1	0	1	0	0	0	0	0
Spipo0G0079000	0	0	0	0	0	0	0	0	0	0
Spipo0G0079100	0	0	1	0	1	0	0	0	0	0
Spipo0G0079200	0	0	0	0	0	0	0	0	0	0
Spipo0G0079300	0	0	2	0	2	0	0	0	0	0
Spipo0G0079400	0	1	0	0	0	0	0	0	1	0
Spipo0G0079500	0	0	1	0	1	0	0	0	0	0
Spipo0G0079600	0	0	0	0	0	0	0	0	0	0
Spipo0G0079700	0	1	2	0	2	0	0	0	1	0
Spipo0G0079800	0	1	0	0	0	0	0	0	1	0
Spipo0G0079900	0	2	0	0	0	0	0	0	2	0
Spipo0G0080000	0	1	0	0	0	0	0	0	1	0
Spipo0G0080100	0	1	1	0	1	0	0	0	1	0
Spipo0G0080200	0	0	0	0	0	0	0	0	0	0
Spipo0G0080300	0	0	2	0	2	0	0	0	0	0
Spipo0G0080400	0	2	2	0	2	0	0	0	2	0
Spipo0G0080500	0	2	2	0	2	0	0	0	2	0
Spipo0G0080600	0	0	0	0	0	0	0	0	0	0
Spipo0G0080700	0	0	3	0	3	0	0	0	0	0
Spipo0G0080800	0	0	0	0	0	0	0	0	0	0
Spipo0G0080900	0	0	0	0	0	0	0	0	0	0
Spipo0G0081000	0	1	1	0	1	0	0	0	1	0
Spipo0G0081100	0	0	2	0	2	0	0	0	0	0
Spipo0G0081200	0	1	0	0	0	0	0	0	1	0
Spipo0G0081300	0	0	0	0	0	0	0	0	0	0
Spipo0G0081400	0	0	0	0	0	0	0	0	0	0
Spipo0G0081500	0	0	0	0	0	0	0	0	0	0
Spipo0G0081600	0	0	0	0	0	0	0	0	0	0
Spipo0G0081700	0	1	0	0	0	0	0	0	1	0
Spipo0G0081800	0	0	1	0	1	0	0	0	0	0
Spipo0G0081900	0	1	1	0	1	0	0	0	1	0
Spipo0G0082000	0	0	2	0	2	0	0	0	0	0
Spipo0G0082100	0	0	0	0	0	0	0	0	0	0
Spipo0G0082200	0	0	0	0	0	0	0	0	0	0
Spipo0G0082300	0	3	0	0	0	0	0	0	3	0
Spipo0G0082400	0	1	0	0	0	0	0	0	1	0
Spipo0G0082500	0	0	0	0	0	0	0	0	0	0
Spipo0G0082600	2	8	13	0	13	0	2	0	8	0
Spipo0G0082800	0	0	0	0	0	0	0	0	0	0
Spipo0G0082900	0	0	0	0	0	0	0	0	0	0
Spipo0G0083000	0	1	0	0	0	0	0	0	1	0
Spipo0G0083100	0	0	0	0	0	0	0	0	0	0
Spipo0G0083200	0	0	1	0	1	0	0	0	0	0
Spipo0G0083300	0	0	0	0	0	0	0	0	0	0
Spipo0G0083400	0	0	0	0	0	0	0	0	0	0
Spipo0G0083500	0	1	1	0	1	0	0	0	1	0
Spipo0G0083600	0	0	1	0	1	0	0	0	0	0
Spipo0G0083700	0	0	1	0	1	0	0	0	0	0
Spipo0G0083800	0	2	0	0	0	0	0	0	2	0
Spipo0G0083900	0	0	0	0	0	0	0	0	0	0
Spipo0G0084000	0	8	7	0	7	0	0	0	8	0
Spipo0G0084100	0	0	0	0	0	0	0	0	0	0
Spipo0G0084200	0	0	0	0	0	0	0	0	0	0
Spipo0G0084300	0	0	0	0	0	0	0	0	0	0
Spipo0G0084400	0	2	0	0	0	0	0	0	2	0
Spipo0G0084500	0	0	0	0	0	0	0	0	0	0
Spipo0G0084600	0	0	0	0	0	0	0	0	0	0
Spipo0G0084700	0	0	0	0	0	0	0	0	0	0
Spipo0G0084900	0	0	0	0	0	0	0	0	0	0
Spipo0G0085000	0	0	0	0	0	0	0	0	0	0
Spipo0G0085100	0	0	1	0	1	0	0	0	0	0
Spipo0G0085200	0	0	0	0	0	0	0	0	0	0
Spipo0G0085300	0	2	1	0	1	0	0	0	2	0
Spipo0G0085400	0	3	0	0	0	0	0	0	3	0
Spipo0G0085500	0	0	0	0	0	0	0	0	0	0
Spipo0G0085600	0	0	0	0	0	0	0	0	0	0
Spipo0G0085700	0	1	0	0	0	0	0	0	1	0
Spipo0G0085800	0	0	0	0	0	0	0	0	0	0
Spipo0G0085900	0	0	1	0	1	0	0	0	0	0
Spipo0G0086000	0	0	0	0	0	0	0	0	0	0
Spipo0G0086100	0	0	1	0	1	0	0	0	0	0
Spipo0G0086200	0	0	0	0	0	0	0	0	0	0
Spipo0G0086300	0	0	0	0	0	0	0	0	0	0
Spipo0G0086400	0	0	0	0	0	0	0	0	0	0
Spipo0G0086500	1	1	0	0	0	0	1	0	1	0
Spipo0G0086600	0	0	0	0	0	0	0	0	0	0
Spipo0G0086700	0	0	0	0	0	0	0	0	0	0
Spipo0G0086800	0	0	0	0	0	0	0	0	0	0
Spipo0G0086900	0	0	0	0	0	0	0	0	0	0
Spipo0G0087000	0	2	0	0	0	0	0	0	2	0
Spipo0G0087100	0	0	1	0	1	0	0	0	0	0
Spipo0G0087200	0	1	1	0	1	0	0	0	1	0
Spipo0G0087300	0	0	1	0	1	0	0	0	0	0
Spipo0G0087400	0	0	0	0	0	0	0	0	0	0
Spipo0G0087500	0	0	0	0	0	0	0	0	0	0
Spipo0G0087600	0	1	0	0	0	0	0	0	1	0
Spipo0G0087700	0	0	0	0	0	0	0	0	0	0
Spipo0G0087800	0	0	0	0	0	0	0	0	0	0
Spipo0G0087900	0	0	0	0	0	0	0	0	0	0
Spipo0G0088000	0	2	0	0	0	0	0	0	2	0
Spipo0G0088100	0	0	0	0	0	0	0	0	0	0
Spipo0G0088200	0	0	0	0	0	0	0	0	0	0
Spipo0G0088400	0	0	0	0	0	0	0	0	0	0
Spipo0G0088500	0	1	1	0	1	0	0	0	1	0
Spipo0G0088600	0	0	0	0	0	0	0	0	0	0
Spipo0G0088700	0	0	0	0	0	0	0	0	0	0
Spipo0G0088800	0	0	0	0	0	0	0	0	0	0
Spipo0G0088900	0	2	3	0	3	0	0	0	2	0
Spipo0G0089000	0	2	0	0	0	0	0	0	2	0
Spipo0G0089100	0	0	1	0	1	0	0	0	0	0
Spipo0G0089200	0	0	0	0	0	0	0	0	0	0
Spipo0G0089300	0	1	2	0	2	0	0	0	1	0
Spipo0G0089400	0	0	0	0	0	0	0	0	0	0
Spipo0G0089500	0	0	0	0	0	0	0	0	0	0
Spipo0G0089600	0	0	1	0	1	0	0	0	0	0
Spipo0G0089700	0	0	0	0	0	0	0	0	0	0
Spipo0G0089800	0	0	1	0	1	0	0	0	0	0
Spipo0G0089900	0	0	2	0	2	0	0	0	0	0
Spipo0G0090000	0	1	0	0	0	0	0	0	1	0
Spipo0G0090100	0	1	1	0	1	0	0	0	1	0
Spipo0G0090200	0	0	1	0	1	0	0	0	0	0
Spipo0G0090300	0	0	0	0	0	0	0	0	0	0
Spipo0G0090400	0	0	0	0	0	0	0	0	0	0
Spipo0G0090500	0	0	0	0	0	0	0	0	0	0
Spipo0G0090600	0	0	0	0	0	0	0	0	0	0
Spipo0G0090700	0	2	1	0	1	0	0	0	2	0
Spipo0G0090800	1	0	1	0	1	0	1	0	0	0
Spipo0G0090900	0	0	1	0	1	0	0	0	0	0
Spipo0G0091000	0	0	0	0	0	0	0	0	0	0
Spipo0G0091100	0	0	2	0	2	0	0	0	0	0
Spipo0G0091200	0	0	0	0	0	0	0	0	0	0
Spipo0G0091300	0	1	0	0	0	0	0	0	1	0
Spipo0G0091400	0	0	1	0	1	0	0	0	0	0
Spipo0G0091500	0	1	1	0	1	0	0	0	1	0
Spipo0G0091600	0	0	0	0	0	0	0	0	0	0
Spipo0G0091700	0	0	0	0	0	0	0	0	0	0
Spipo0G0091800	0	0	0	0	0	0	0	0	0	0
Spipo0G0091900	0	1	0	0	0	0	0	0	1	0
Spipo0G0092000	0	1	4	0	4	0	0	0	1	0
Spipo0G0092100	0	1	0	0	0	0	0	0	1	0
Spipo0G0092200	0	0	0	0	0	0	0	0	0	0
Spipo0G0092300	0	0	0	0	0	0	0	0	0	0
Spipo0G0092400	0	0	0	0	0	0	0	0	0	0
Spipo0G0092500	0	0	1	0	1	0	0	0	0	0
Spipo0G0092600	0	1	7	0	7	0	0	0	1	0
Spipo0G0092700	0	0	0	0	0	0	0	0	0	0
Spipo0G0092800	0	0	0	0	0	0	0	0	0	0
Spipo0G0092900	0	1	0	0	0	0	0	0	1	0
Spipo0G0093000	0	1	0	0	0	0	0	0	1	0
Spipo0G0093100	0	0	0	0	0	0	0	0	0	0
Spipo0G0093200	0	0	0	0	0	0	0	0	0	0
Spipo0G0093300	0	0	1	0	1	0	0	0	0	0
Spipo0G0093400	0	0	0	0	0	0	0	0	0	0
Spipo0G0093500	0	2	1	0	1	0	0	0	2	0
Spipo0G0093600	0	1	0	0	0	0	0	0	1	0
Spipo0G0093700	0	0	0	0	0	0	0	0	0	0
Spipo0G0093800	0	0	3	0	3	0	0	0	0	0
Spipo0G0093900	0	0	0	0	0	0	0	0	0	0
Spipo0G0094000	0	0	0	0	0	0	0	0	0	0
Spipo0G0094100	0	1	0	0	0	0	0	0	1	0
Spipo0G0094200	0	0	0	0	0	0	0	0	0	0
Spipo0G0094300	0	0	0	0	0	0	0	0	0	0
Spipo0G0094400	0	0	0	0	0	0	0	0	0	0
Spipo0G0094500	0	0	0	0	0	0	0	0	0	0
Spipo0G0094600	0	0	0	0	0	0	0	0	0	0
Spipo0G0094700	0	0	0	0	0	0	0	0	0	0
Spipo0G0094800	1	2	3	0	3	0	1	0	2	0
Spipo0G0094900	0	0	0	0	0	0	0	0	0	0
Spipo0G0095000	0	1	0	0	0	0	0	0	1	0
Spipo0G0095100	0	1	1	0	1	0	0	0	1	0
Spipo0G0095200	0	0	2	0	2	0	0	0	0	0
Spipo0G0095300	0	0	0	0	0	0	0	0	0	0
Spipo0G0095400	0	1	0	0	0	0	0	0	1	0
Spipo0G0095500	0	0	0	0	0	0	0	0	0	0
Spipo0G0095600	0	0	1	0	1	0	0	0	0	0
Spipo0G0095700	0	0	0	0	0	0	0	0	0	0
Spipo0G0095800	0	1	2	0	2	0	0	0	1	0
Spipo0G0095900	0	1	0	0	0	0	0	0	1	0
Spipo0G0096000	0	0	1	0	1	0	0	0	0	0
Spipo0G0096100	0	1	0	0	0	0	0	0	1	0
Spipo0G0096200	0	0	0	0	0	0	0	0	0	0
Spipo0G0096300	0	0	2	0	2	0	0	0	0	0
Spipo0G0096400	0	1	0	0	0	0	0	0	1	0
Spipo0G0096500	0	1	1	0	1	0	0	0	1	0
Spipo0G0096600	0	0	0	0	0	0	0	0	0	0
Spipo0G0096700	0	1	0	0	0	0	0	0	1	0
Spipo0G0096800	0	0	0	0	0	0	0	0	0	0
Spipo0G0096900	0	0	1	0	1	0	0	0	0	0
Spipo0G0097000	0	0	0	0	0	0	0	0	0	0
Spipo0G0097100	0	2	2	0	2	0	0	0	2	0
Spipo0G0097200	0	3	0	0	0	0	0	0	3	0
Spipo0G0097300	0	0	0	0	0	0	0	0	0	0
Spipo0G0097400	0	0	0	0	0	0	0	0	0	0
Spipo0G0097500	0	0	0	0	0	0	0	0	0	0
Spipo0G0097600	0	0	0	0	0	0	0	0	0	0
Spipo0G0097700	0	0	0	0	0	0	0	0	0	0
Spipo0G0097800	0	0	0	0	0	0	0	0	0	0
Spipo0G0097900	0	2	1	0	1	0	0	0	2	0
Spipo0G0098000	0	1	3	0	3	0	0	0	1	0
Spipo0G0098100	0	0	0	0	0	0	0	0	0	0
Spipo0G0098200	0	0	0	0	0	0	0	0	0	0
Spipo0G0098300	0	0	2	0	2	0	0	0	0	0
Spipo0G0098400	0	0	0	0	0	0	0	0	0	0
Spipo0G0098500	0	0	0	0	0	0	0	0	0	0
Spipo0G0098600	0	0	0	0	0	0	0	0	0	0
Spipo0G0098700	0	0	4	0	4	0	0	0	0	0
Spipo0G0098800	0	0	0	0	0	0	0	0	0	0
Spipo0G0098900	0	0	0	0	0	0	0	0	0	0
Spipo0G0099000	0	0	3	0	3	0	0	0	0	0
Spipo0G0099100	0	0	0	0	0	0	0	0	0	0
Spipo0G0099200	0	2	0	0	0	0	0	0	2	0
Spipo0G0099300	0	0	0	0	0	0	0	0	0	0
Spipo0G0099400	0	1	0	0	0	0	0	0	1	0
Spipo0G0099500	0	2	0	0	0	0	0	0	2	0
Spipo0G0099600	0	0	0	0	0	0	0	0	0	0
Spipo0G0099700	1	0	0	0	0	1	0	0	0	0
Spipo0G0099800	0	0	1	0	1	0	0	0	0	0
Spipo0G0099900	0	2	4	0	4	0	0	0	2	0
Spipo0G0100000	0	0	0	0	0	0	0	0	0	0
Spipo0G0100100	0	0	0	0	0	0	0	0	0	0
Spipo0G0100500	0	0	0	0	0	0	0	0	0	0
Spipo0G0100600	0	1	1	0	1	0	0	0	1	0
Spipo0G0100700	0	0	0	0	0	0	0	0	0	0
Spipo0G0100800	0	0	0	0	0	0	0	0	0	0
Spipo0G0100900	0	0	0	0	0	0	0	0	0	0
Spipo0G0101000	0	0	0	0	0	0	0	0	0	0
Spipo0G0101100	0	2	0	0	0	0	0	0	2	0
Spipo0G0101200	1	2	14	0	14	0	1	0	2	0
Spipo0G0101300	0	0	0	0	0	0	0	0	0	0
Spipo0G0101500	0	0	0	0	0	0	0	0	0	0
Spipo0G0101600	0	0	0	0	0	0	0	0	0	0
Spipo0G0101700	0	2	4	0	4	0	0	0	2	0
Spipo0G0101800	0	0	0	0	0	0	0	0	0	0
Spipo0G0101900	0	0	0	0	0	0	0	0	0	0
Spipo0G0102000	0	0	0	0	0	0	0	0	0	0
Spipo0G0102100	0	1	2	0	2	0	0	0	1	0
Spipo0G0102200	0	1	0	0	0	0	0	0	1	0
Spipo0G0102300	0	1	5	0	5	0	0	0	1	0
Spipo0G0102400	0	3	4	0	4	0	0	0	3	0
Spipo0G0102500	0	0	0	0	0	0	0	0	0	0
Spipo0G0102600	0	0	0	0	0	0	0	0	0	0
Spipo0G0102700	0	0	0	0	0	0	0	0	0	0
Spipo0G0102800	0	0	0	0	0	0	0	0	0	0
Spipo0G0102900	0	0	0	0	0	0	0	0	0	0
Spipo0G0103000	0	0	0	0	0	0	0	0	0	0
Spipo0G0103100	0	0	0	0	0	0	0	0	0	0
Spipo0G0103200	0	0	0	0	0	0	0	0	0	0
Spipo0G0103300	0	0	0	0	0	0	0	0	0	0
Spipo0G0103400	0	1	0	0	0	0	0	0	1	0
Spipo0G0103500	0	0	0	0	0	0	0	0	0	0
Spipo0G0103600	0	0	0	0	0	0	0	0	0	0
Spipo0G0103800	0	0	0	0	0	0	0	0	0	0
Spipo0G0103900	0	0	0	0	0	0	0	0	0	0
Spipo0G0104000	0	0	3	0	3	0	0	0	0	0
Spipo0G0104100	0	0	3	0	3	0	0	0	0	0
Spipo0G0104200	0	0	1	0	1	0	0	0	0	0
Spipo0G0104300	0	0	0	0	0	0	0	0	0	0
Spipo0G0104400	0	0	0	0	0	0	0	0	0	0
Spipo0G0104500	0	0	0	0	0	0	0	0	0	0
Spipo0G0104600	0	0	1	0	1	0	0	0	0	0
Spipo0G0104700	0	2	2	0	2	0	0	0	2	0
Spipo0G0104800	0	2	0	0	0	0	0	0	2	0
Spipo0G0104900	0	0	0	0	0	0	0	0	0	0
Spipo0G0105000	0	2	2	0	2	0	0	0	2	0
Spipo0G0105100	0	1	0	0	0	0	0	0	1	0
Spipo0G0105200	0	0	0	0	0	0	0	0	0	0
Spipo0G0105300	0	0	0	0	0	0	0	0	0	0
Spipo0G0105400	0	1	0	0	0	0	0	0	1	0
Spipo0G0105500	0	2	3	0	3	0	0	0	2	0
Spipo0G0105600	0	7	8	0	8	0	0	0	7	0
Spipo0G0105700	0	4	4	0	4	0	0	0	4	0
Spipo0G0105800	0	0	1	0	1	0	0	0	0	0
Spipo0G0105900	0	1	1	0	1	0	0	0	1	0
Spipo0G0106000	0	0	2	0	2	0	0	0	0	0
Spipo0G0106100	0	0	0	0	0	0	0	0	0	0
Spipo0G0106200	0	0	2	0	2	0	0	0	0	0
Spipo0G0106300	0	0	0	0	0	0	0	0	0	0
Spipo0G0106400	0	0	0	0	0	0	0	0	0	0
Spipo0G0106500	0	0	4	0	4	0	0	0	0	0
Spipo0G0106600	0	0	0	0	0	0	0	0	0	0
Spipo0G0106700	0	1	0	0	0	0	0	0	1	0
Spipo0G0106800	0	0	0	0	0	0	0	0	0	0
Spipo0G0106900	0	0	0	0	0	0	0	0	0	0
Spipo0G0107000	0	0	0	0	0	0	0	0	0	0
Spipo0G0107100	0	2	2	0	2	0	0	0	2	0
Spipo0G0107200	0	1	0	0	0	0	0	0	1	0
Spipo0G0107300	0	0	0	0	0	0	0	0	0	0
Spipo0G0107400	0	0	0	0	0	0	0	0	0	0
Spipo0G0107500	0	0	1	0	1	0	0	0	0	0
Spipo0G0107600	0	0	0	0	0	0	0	0	0	0
Spipo0G0107700	0	0	0	0	0	0	0	0	0	0
Spipo0G0107800	0	0	0	0	0	0	0	0	0	0
Spipo0G0107900	0	0	0	0	0	0	0	0	0	0
Spipo0G0108000	0	0	0	0	0	0	0	0	0	0
Spipo0G0108100	0	0	0	0	0	0	0	0	0	0
Spipo0G0108200	0	1	3	0	3	0	0	0	1	0
Spipo0G0108300	0	2	0	0	0	0	0	0	2	0
Spipo0G0108400	0	0	0	0	0	0	0	0	0	0
Spipo0G0108500	0	0	0	0	0	0	0	0	0	0
Spipo0G0108600	0	0	0	0	0	0	0	0	0	0
Spipo0G0108700	0	0	0	0	0	0	0	0	0	0
Spipo0G0108800	1	0	1	0	1	0	1	0	0	0
Spipo0G0108900	0	1	5	0	5	0	0	0	1	0
Spipo0G0109000	0	1	3	0	3	0	0	0	1	0
Spipo0G0109100	0	0	0	0	0	0	0	0	0	0
Spipo0G0109200	0	2	0	0	0	0	0	0	2	0
Spipo0G0109300	0	0	0	0	0	0	0	0	0	0
Spipo0G0109400	0	0	0	0	0	0	0	0	0	0
Spipo0G0109500	1	1	0	0	0	0	1	0	1	0
Spipo0G0109600	0	0	0	0	0	0	0	0	0	0
Spipo0G0109700	0	0	0	0	0	0	0	0	0	0
Spipo0G0110400	0	0	0	0	0	0	0	0	0	0
Spipo0G0110500	0	0	0	0	0	0	0	0	0	0
Spipo0G0110600	0	3	8	0	8	0	0	0	3	0
Spipo0G0110700	0	0	0	0	0	0	0	0	0	0
Spipo0G0110800	0	0	0	0	0	0	0	0	0	0
Spipo0G0110900	0	0	0	0	0	0	0	0	0	0
Spipo0G0111000	0	0	0	0	0	0	0	0	0	0
Spipo0G0111100	0	0	1	0	1	0	0	0	0	0
Spipo0G0111200	0	0	0	0	0	0	0	0	0	0
Spipo0G0111300	0	0	0	0	0	0	0	0	0	0
Spipo0G0111400	0	0	0	0	0	0	0	0	0	0
Spipo0G0111500	0	0	0	0	0	0	0	0	0	0
Spipo0G0111600	0	1	1	0	1	0	0	0	1	0
Spipo0G0111700	0	0	0	0	0	0	0	0	0	0
Spipo0G0111800	0	0	0	0	0	0	0	0	0	0
Spipo0G0111900	0	0	1	0	1	0	0	0	0	0
Spipo0G0112000	0	0	1	0	1	0	0	0	0	0
Spipo0G0112100	0	0	0	0	0	0	0	0	0	0
Spipo0G0112200	0	0	2	0	2	0	0	0	0	0
Spipo0G0112300	0	0	0	0	0	0	0	0	0	0
Spipo0G0112400	0	0	1	0	1	0	0	0	0	0
Spipo0G0112500	0	0	0	0	0	0	0	0	0	0
Spipo0G0112600	0	0	0	0	0	0	0	0	0	0
Spipo0G0112700	0	1	1	0	1	0	0	0	1	0
Spipo0G0112800	0	0	1	0	1	0	0	0	0	0
Spipo0G0112900	0	0	0	0	0	0	0	0	0	0
Spipo0G0113000	0	0	1	0	1	0	0	0	0	0
Spipo0G0113100	0	0	0	0	0	0	0	0	0	0
Spipo0G0113200	0	0	0	0	0	0	0	0	0	0
Spipo0G0113300	0	1	0	0	0	0	0	0	1	0
Spipo0G0113400	0	0	0	0	0	0	0	0	0	0
Spipo0G0113500	0	0	0	0	0	0	0	0	0	0
Spipo0G0113600	0	0	1	0	1	0	0	0	0	0
Spipo0G0113700	0	0	0	0	0	0	0	0	0	0
Spipo0G0113800	0	0	0	0	0	0	0	0	0	0
Spipo0G0113900	0	0	0	0	0	0	0	0	0	0
Spipo0G0114000	0	0	2	0	2	0	0	0	0	0
Spipo0G0114100	0	0	0	0	0	0	0	0	0	0
Spipo0G0114200	0	1	1	0	1	0	0	0	1	0
Spipo0G0114300	0	0	0	0	0	0	0	0	0	0
Spipo0G0114400	0	0	1	0	1	0	0	0	0	0
Spipo0G0114500	0	0	0	0	0	0	0	0	0	0
Spipo0G0114600	0	0	0	0	0	0	0	0	0	0
Spipo0G0114700	0	0	1	0	1	0	0	0	0	0
Spipo0G0114800	0	1	0	0	0	0	0	0	1	0
Spipo0G0114900	1	2	2	0	2	0	1	0	2	0
Spipo0G0115000	0	2	1	0	1	0	0	0	2	0
Spipo0G0115100	0	0	0	0	0	0	0	0	0	0
Spipo0G0115200	0	0	0	0	0	0	0	0	0	0
Spipo0G0115300	0	0	0	0	0	0	0	0	0	0
Spipo0G0115400	0	0	1	0	1	0	0	0	0	0
Spipo0G0115500	0	0	0	0	0	0	0	0	0	0
Spipo0G0115600	0	0	0	0	0	0	0	0	0	0
Spipo0G0115700	0	0	1	0	1	0	0	0	0	0
Spipo0G0115800	0	0	2	0	2	0	0	0	0	0
Spipo0G0115900	0	0	1	0	1	0	0	0	0	0
Spipo0G0116000	0	0	0	0	0	0	0	0	0	0
Spipo0G0116100	0	0	1	0	1	0	0	0	0	0
Spipo0G0116200	0	1	1	0	1	0	0	0	1	0
Spipo0G0116300	0	0	0	0	0	0	0	0	0	0
Spipo0G0116400	0	0	3	0	3	0	0	0	0	0
Spipo0G0116500	0	0	0	0	0	0	0	0	0	0
Spipo0G0116600	0	0	0	0	0	0	0	0	0	0
Spipo0G0116700	0	0	0	0	0	0	0	0	0	0
Spipo0G0116800	0	0	1	0	1	0	0	0	0	0
Spipo0G0116900	0	1	0	0	0	0	0	0	1	0
Spipo0G0117000	0	1	0	0	0	0	0	0	1	0
Spipo0G0117100	0	0	2	0	2	0	0	0	0	0
Spipo0G0117200	0	0	2	0	2	0	0	0	0	0
Spipo0G0117300	0	2	0	0	0	0	0	0	2	0
Spipo0G0117400	0	0	0	0	0	0	0	0	0	0
Spipo0G0117500	0	0	0	0	0	0	0	0	0	0
Spipo0G0117600	0	7	8	0	8	0	0	0	7	0
Spipo0G0117700	0	1	1	0	1	0	0	0	1	0
Spipo0G0117800	0	0	1	0	1	0	0	0	0	0
Spipo0G0117900	0	0	2	0	2	0	0	0	0	0
Spipo0G0118000	0	1	1	0	1	0	0	0	1	0
Spipo0G0118100	0	0	1	0	1	0	0	0	0	0
Spipo0G0118200	0	1	1	0	1	0	0	0	1	0
Spipo0G0118300	0	0	0	0	0	0	0	0	0	0
Spipo0G0118400	0	0	0	0	0	0	0	0	0	0
Spipo0G0118500	0	0	0	0	0	0	0	0	0	0
Spipo0G0118600	0	1	3	0	3	0	0	0	1	0
Spipo0G0118700	0	0	3	0	3	0	0	0	0	0
Spipo0G0118800	0	0	1	0	1	0	0	0	0	0
Spipo0G0118900	0	0	1	0	1	0	0	0	0	0
Spipo0G0119000	0	5	8	0	8	0	0	0	5	0
Spipo0G0119100	1	0	3	0	3	0	1	0	0	0
Spipo0G0119200	0	0	0	0	0	0	0	0	0	0
Spipo0G0119300	0	0	0	0	0	0	0	0	0	0
Spipo0G0119400	0	1	1	0	1	0	0	0	1	0
Spipo0G0119500	0	1	0	0	0	0	0	0	1	0
Spipo0G0119600	0	1	0	0	0	0	0	0	1	0
Spipo0G0119700	0	0	1	0	1	0	0	0	0	0
Spipo0G0119800	0	0	2	0	2	0	0	0	0	0
Spipo0G0119900	0	1	0	0	0	0	0	0	1	0
Spipo0G0120000	0	1	1	0	1	0	0	0	1	0
Spipo0G0120100	0	0	0	0	0	0	0	0	0	0
Spipo0G0120200	0	1	0	0	0	0	0	0	1	0
Spipo0G0120300	0	0	0	0	0	0	0	0	0	0
Spipo0G0120400	0	0	1	0	1	0	0	0	0	0
Spipo0G0120500	0	0	0	0	0	0	0	0	0	0
Spipo0G0120600	0	0	0	0	0	0	0	0	0	0
Spipo0G0120700	0	2	0	0	0	0	0	0	2	0
Spipo0G0120800	0	1	0	0	0	0	0	0	1	0
Spipo0G0120900	1	1	3	0	3	0	0	1	1	0
Spipo0G0121000	0	0	3	0	3	0	0	0	0	0
Spipo0G0121100	0	0	0	0	0	0	0	0	0	0
Spipo0G0121200	0	1	4	0	4	0	0	0	1	0
Spipo0G0121300	0	1	5	0	5	0	0	0	1	0
Spipo0G0121400	0	0	1	0	1	0	0	0	0	0
Spipo0G0121500	0	0	2	0	2	0	0	0	0	0
Spipo0G0121600	0	0	1	0	1	0	0	0	0	0
Spipo0G0121700	0	0	0	0	0	0	0	0	0	0
Spipo0G0121800	0	1	1	0	1	0	0	0	1	0
Spipo0G0121900	0	0	0	0	0	0	0	0	0	0
Spipo0G0122000	0	1	0	0	0	0	0	0	1	0
Spipo0G0122100	0	2	1	0	1	0	0	0	2	0
Spipo0G0122200	0	0	0	0	0	0	0	0	0	0
Spipo0G0122300	3	3	8	0	8	0	2	1	3	0
Spipo0G0122400	0	2	2	0	2	0	0	0	2	0
Spipo0G0122500	0	0	2	0	2	0	0	0	0	0
Spipo0G0122600	0	0	0	0	0	0	0	0	0	0
Spipo0G0122700	0	1	0	0	0	0	0	0	1	0
Spipo0G0122800	0	0	0	0	0	0	0	0	0	0
Spipo0G0122900	0	0	2	0	2	0	0	0	0	0
Spipo0G0123000	0	0	1	0	1	0	0	0	0	0
Spipo0G0123100	0	0	0	0	0	0	0	0	0	0
Spipo0G0123200	0	0	0	0	0	0	0	0	0	0
Spipo0G0123300	0	1	0	0	0	0	0	0	1	0
Spipo0G0123400	0	0	0	0	0	0	0	0	0	0
Spipo0G0123500	0	1	1	0	1	0	0	0	1	0
Spipo0G0123600	0	0	0	0	0	0	0	0	0	0
Spipo0G0123700	0	0	0	0	0	0	0	0	0	0
Spipo0G0123800	0	5	2	0	2	0	0	0	5	0
Spipo0G0123900	0	0	0	0	0	0	0	0	0	0
Spipo0G0124000	0	2	1	0	1	0	0	0	2	0
Spipo0G0124100	0	0	0	0	0	0	0	0	0	0
Spipo0G0124200	0	0	0	0	0	0	0	0	0	0
Spipo0G0124300	0	0	0	0	0	0	0	0	0	0
Spipo0G0124400	0	0	1	0	1	0	0	0	0	0
Spipo0G0124500	0	0	0	0	0	0	0	0	0	0
Spipo0G0124600	0	0	0	0	0	0	0	0	0	0
Spipo0G0124700	0	0	6	0	6	0	0	0	0	0
Spipo0G0124800	0	0	0	0	0	0	0	0	0	0
Spipo0G0124900	0	0	0	0	0	0	0	0	0	0
Spipo0G0125000	0	0	1	0	1	0	0	0	0	0
Spipo0G0125100	0	0	0	0	0	0	0	0	0	0
Spipo0G0125200	0	0	0	0	0	0	0	0	0	0
Spipo0G0125300	0	1	0	0	0	0	0	0	1	0
Spipo0G0125400	0	0	1	0	1	0	0	0	0	0
Spipo0G0125500	0	1	3	0	3	0	0	0	1	0
Spipo0G0125600	0	0	0	0	0	0	0	0	0	0
Spipo0G0125700	0	0	0	0	0	0	0	0	0	0
Spipo0G0125800	0	0	0	0	0	0	0	0	0	0
Spipo0G0125900	0	1	1	0	1	0	0	0	1	0
Spipo0G0126000	0	0	0	0	0	0	0	0	0	0
Spipo0G0126100	0	2	2	0	2	0	0	0	2	0
Spipo0G0126200	0	0	0	0	0	0	0	0	0	0
Spipo0G0126300	0	1	0	0	0	0	0	0	1	0
Spipo0G0126400	0	1	0	0	0	0	0	0	1	0
Spipo0G0126500	0	0	1	0	1	0	0	0	0	0
Spipo0G0126600	0	0	1	0	1	0	0	0	0	0
Spipo0G0126700	0	0	1	0	1	0	0	0	0	0
Spipo0G0126800	1	1	0	0	0	1	0	0	1	0
Spipo0G0126900	0	1	0	0	0	0	0	0	1	0
Spipo0G0127000	0	0	0	0	0	0	0	0	0	0
Spipo0G0127100	0	0	1	0	1	0	0	0	0	0
Spipo0G0127200	0	0	0	0	0	0	0	0	0	0
Spipo0G0127300	0	0	0	0	0	0	0	0	0	0
Spipo0G0127400	0	0	0	0	0	0	0	0	0	0
Spipo0G0127500	0	1	0	0	0	0	0	0	1	0
Spipo0G0127600	0	1	0	0	0	0	0	0	1	0
Spipo0G0127700	0	0	0	0	0	0	0	0	0	0
Spipo0G0127800	0	0	0	0	0	0	0	0	0	0
Spipo0G0127900	0	1	0	0	0	0	0	0	1	0
Spipo0G0128000	2	2	1	0	1	0	2	0	2	0
Spipo0G0128100	0	0	0	0	0	0	0	0	0	0
Spipo0G0128200	0	0	0	0	0	0	0	0	0	0
Spipo0G0128300	0	1	1	0	1	0	0	0	1	0
Spipo0G0128400	0	0	0	0	0	0	0	0	0	0
Spipo0G0128500	0	0	0	0	0	0	0	0	0	0
Spipo0G0128600	0	0	0	0	0	0	0	0	0	0
Spipo0G0128700	0	0	0	0	0	0	0	0	0	0
Spipo0G0128800	0	0	0	0	0	0	0	0	0	0
Spipo0G0128900	0	0	0	0	0	0	0	0	0	0
Spipo0G0129000	0	0	0	0	0	0	0	0	0	0
Spipo0G0129100	0	0	2	0	2	0	0	0	0	0
Spipo0G0129200	0	2	1	0	1	0	0	0	2	0
Spipo0G0129300	0	0	0	0	0	0	0	0	0	0
Spipo0G0129400	0	3	4	0	4	0	0	0	3	0
Spipo0G0129500	0	0	0	0	0	0	0	0	0	0
Spipo0G0129600	0	0	0	0	0	0	0	0	0	0
Spipo0G0129700	0	0	0	0	0	0	0	0	0	0
Spipo0G0129800	0	0	0	0	0	0	0	0	0	0
Spipo0G0129900	0	0	0	0	0	0	0	0	0	0
Spipo0G0130000	0	0	0	0	0	0	0	0	0	0
Spipo0G0130100	0	0	0	0	0	0	0	0	0	0
Spipo0G0130200	0	0	0	0	0	0	0	0	0	0
Spipo0G0130300	0	2	0	0	0	0	0	0	2	0
Spipo0G0130400	0	0	2	0	2	0	0	0	0	0
Spipo0G0130500	0	0	0	0	0	0	0	0	0	0
Spipo0G0130600	2	0	0	0	0	0	2	0	0	0
Spipo0G0130700	0	0	0	0	0	0	0	0	0	0
Spipo0G0130800	1	3	2	0	2	0	1	0	3	0
Spipo0G0130900	0	0	0	0	0	0	0	0	0	0
Spipo0G0131000	0	0	0	0	0	0	0	0	0	0
Spipo0G0131100	0	0	1	0	1	0	0	0	0	0
Spipo0G0131200	0	0	1	0	1	0	0	0	0	0
Spipo0G0131300	0	0	0	0	0	0	0	0	0	0
Spipo0G0131400	0	0	0	0	0	0	0	0	0	0
Spipo0G0131500	0	0	0	0	0	0	0	0	0	0
Spipo0G0131600	0	0	0	0	0	0	0	0	0	0
Spipo0G0131700	0	0	0	0	0	0	0	0	0	0
Spipo0G0131800	0	0	0	0	0	0	0	0	0	0
Spipo0G0131900	0	0	0	0	0	0	0	0	0	0
Spipo0G0132000	0	0	0	0	0	0	0	0	0	0
Spipo0G0132100	0	0	0	0	0	0	0	0	0	0
Spipo0G0132200	0	0	0	0	0	0	0	0	0	0
Spipo0G0132300	0	0	0	0	0	0	0	0	0	0
Spipo0G0132400	0	0	3	0	3	0	0	0	0	0
Spipo0G0132500	0	1	3	0	3	0	0	0	1	0
Spipo0G0132600	0	0	0	0	0	0	0	0	0	0
Spipo0G0132700	0	0	0	0	0	0	0	0	0	0
Spipo0G0132800	0	2	4	0	4	0	0	0	2	0
Spipo0G0132900	0	0	0	0	0	0	0	0	0	0
Spipo0G0133000	0	0	0	0	0	0	0	0	0	0
Spipo0G0133100	0	2	1	0	1	0	0	0	2	0
Spipo0G0133200	0	0	1	0	1	0	0	0	0	0
Spipo0G0133300	0	0	0	0	0	0	0	0	0	0
Spipo0G0133400	0	0	0	0	0	0	0	0	0	0
Spipo0G0133500	0	0	0	0	0	0	0	0	0	0
Spipo0G0133600	0	2	1	0	1	0	0	0	2	0
Spipo0G0133700	0	0	1	0	1	0	0	0	0	0
Spipo0G0133800	0	0	0	0	0	0	0	0	0	0
Spipo0G0133900	0	1	2	0	2	0	0	0	1	0
Spipo0G0134000	0	0	0	0	0	0	0	0	0	0
Spipo0G0134100	0	0	0	0	0	0	0	0	0	0
Spipo0G0134200	0	3	1	0	1	0	0	0	3	0
Spipo0G0134300	0	2	1	0	1	0	0	0	2	0
Spipo0G0134400	0	2	1	0	1	0	0	0	2	0
Spipo0G0134500	0	0	0	0	0	0	0	0	0	0
Spipo0G0134600	0	1	1	0	1	0	0	0	1	0
Spipo0G0134700	0	0	0	0	0	0	0	0	0	0
Spipo0G0134800	0	0	0	0	0	0	0	0	0	0
Spipo0G0134900	0	0	0	0	0	0	0	0	0	0
Spipo0G0135000	0	2	2	0	2	0	0	0	2	0
Spipo0G0135100	0	3	1	0	1	0	0	0	3	0
Spipo0G0135200	0	1	0	0	0	0	0	0	1	0
Spipo0G0135300	0	0	0	0	0	0	0	0	0	0
Spipo0G0135400	0	1	2	0	2	0	0	0	1	0
Spipo0G0135500	0	0	0	0	0	0	0	0	0	0
Spipo0G0135600	0	0	0	0	0	0	0	0	0	0
Spipo0G0135700	0	1	1	0	1	0	0	0	1	0
Spipo0G0135800	0	0	0	0	0	0	0	0	0	0
Spipo0G0135900	0	0	0	0	0	0	0	0	0	0
Spipo0G0136000	0	1	1	0	1	0	0	0	1	0
Spipo0G0136100	0	0	0	0	0	0	0	0	0	0
Spipo0G0136200	0	0	0	0	0	0	0	0	0	0
Spipo0G0136300	0	1	1	0	1	0	0	0	1	0
Spipo0G0136400	1	2	3	0	3	0	0	1	2	0
Spipo0G0136500	0	0	0	0	0	0	0	0	0	0
Spipo0G0136600	0	0	0	0	0	0	0	0	0	0
Spipo0G0136700	0	0	0	0	0	0	0	0	0	0
Spipo0G0136800	0	1	0	0	0	0	0	0	1	0
Spipo0G0136900	0	0	0	0	0	0	0	0	0	0
Spipo0G0137000	0	0	0	0	0	0	0	0	0	0
Spipo0G0137100	0	0	0	0	0	0	0	0	0	0
Spipo0G0137200	0	1	0	0	0	0	0	0	1	0
Spipo0G0137300	0	1	0	0	0	0	0	0	1	0
Spipo0G0137400	0	0	0	0	0	0	0	0	0	0
Spipo0G0137500	0	0	1	0	1	0	0	0	0	0
Spipo0G0137600	0	0	0	0	0	0	0	0	0	0
Spipo0G0137700	0	1	1	0	1	0	0	0	1	0
Spipo0G0137800	0	0	0	0	0	0	0	0	0	0
Spipo0G0137900	0	0	0	0	0	0	0	0	0	0
Spipo0G0138000	0	0	0	0	0	0	0	0	0	0
Spipo0G0138100	0	1	0	0	0	0	0	0	1	0
Spipo0G0138200	0	0	0	0	0	0	0	0	0	0
Spipo0G0138300	0	2	1	0	1	0	0	0	2	0
Spipo0G0138400	1	0	1	0	1	0	0	1	0	0
Spipo0G0138500	0	0	0	0	0	0	0	0	0	0
Spipo0G0138600	0	0	0	0	0	0	0	0	0	0
Spipo0G0138700	0	0	0	0	0	0	0	0	0	0
Spipo0G0138800	0	1	0	0	0	0	0	0	1	0
Spipo0G0138900	0	0	0	0	0	0	0	0	0	0
Spipo0G0139000	0	0	0	0	0	0	0	0	0	0
Spipo0G0139100	0	2	5	0	5	0	0	0	2	0
Spipo0G0139200	0	0	0	0	0	0	0	0	0	0
Spipo0G0139300	0	0	0	0	0	0	0	0	0	0
Spipo0G0139400	0	1	2	0	2	0	0	0	1	0
Spipo0G0139500	0	0	0	0	0	0	0	0	0	0
Spipo0G0139600	0	0	0	0	0	0	0	0	0	0
Spipo0G0139700	0	0	1	0	1	0	0	0	0	0
Spipo0G0139800	0	0	0	0	0	0	0	0	0	0
Spipo0G0139900	0	0	1	0	1	0	0	0	0	0
Spipo0G0140000	0	3	4	0	4	0	0	0	3	0
Spipo0G0140100	0	0	0	0	0	0	0	0	0	0
Spipo0G0140200	0	0	1	0	1	0	0	0	0	0
Spipo0G0140300	0	0	0	0	0	0	0	0	0	0
Spipo0G0140400	0	0	0	0	0	0	0	0	0	0
Spipo0G0140500	0	0	0	0	0	0	0	0	0	0
Spipo0G0140600	0	0	0	0	0	0	0	0	0	0
Spipo0G0140700	0	1	1	0	1	0	0	0	1	0
Spipo0G0140800	0	1	0	0	0	0	0	0	1	0
Spipo0G0140900	0	0	0	0	0	0	0	0	0	0
Spipo0G0141000	0	6	2	0	2	0	0	0	6	0
Spipo0G0141100	0	0	0	0	0	0	0	0	0	0
Spipo0G0141200	0	6	2	0	2	0	0	0	6	0
Spipo0G0141300	0	0	0	0	0	0	0	0	0	0
Spipo0G0141400	0	0	0	0	0	0	0	0	0	0
Spipo0G0141500	0	0	0	0	0	0	0	0	0	0
Spipo0G0141600	0	0	0	0	0	0	0	0	0	0
Spipo0G0141700	0	2	1	0	1	0	0	0	2	0
Spipo0G0141800	0	0	0	0	0	0	0	0	0	0
Spipo0G0141900	1	1	3	0	3	1	0	0	1	0
Spipo0G0142000	0	0	0	0	0	0	0	0	0	0
Spipo0G0142100	0	0	1	0	1	0	0	0	0	0
Spipo0G0142200	0	0	0	0	0	0	0	0	0	0
Spipo0G0142300	0	3	3	0	3	0	0	0	3	0
Spipo0G0142400	0	0	0	0	0	0	0	0	0	0
Spipo0G0142500	0	5	4	0	4	0	0	0	5	0
Spipo0G0142600	0	0	0	0	0	0	0	0	0	0
Spipo0G0142700	0	0	0	0	0	0	0	0	0	0
Spipo0G0142800	0	0	0	0	0	0	0	0	0	0
Spipo0G0142900	0	0	0	0	0	0	0	0	0	0
Spipo0G0143000	0	0	0	0	0	0	0	0	0	0
Spipo0G0143100	0	0	2	0	2	0	0	0	0	0
Spipo0G0143200	0	0	2	0	2	0	0	0	0	0
Spipo0G0143300	0	1	0	0	0	0	0	0	1	0
Spipo0G0143400	0	0	0	0	0	0	0	0	0	0
Spipo0G0143500	0	1	0	0	0	0	0	0	1	0
Spipo0G0143600	0	0	0	0	0	0	0	0	0	0
Spipo0G0143700	0	0	0	0	0	0	0	0	0	0
Spipo0G0143800	0	0	0	0	0	0	0	0	0	0
Spipo0G0143900	0	0	1	0	1	0	0	0	0	0
Spipo0G0144000	0	0	0	0	0	0	0	0	0	0
Spipo0G0144100	0	1	3	0	3	0	0	0	1	0
Spipo0G0144200	0	0	1	0	1	0	0	0	0	0
Spipo0G0144300	0	0	0	0	0	0	0	0	0	0
Spipo0G0144400	0	1	1	0	1	0	0	0	1	0
Spipo0G0144500	0	0	0	0	0	0	0	0	0	0
Spipo0G0144600	0	0	0	0	0	0	0	0	0	0
Spipo0G0145100	0	0	0	0	0	0	0	0	0	0
Spipo0G0145200	0	0	0	0	0	0	0	0	0	0
Spipo0G0145300	0	0	0	0	0	0	0	0	0	0
Spipo0G0145400	0	0	0	0	0	0	0	0	0	0
Spipo0G0145500	0	0	1	0	1	0	0	0	0	0
Spipo0G0145600	0	0	0	0	0	0	0	0	0	0
Spipo0G0145700	0	0	1	0	1	0	0	0	0	0
Spipo0G0145800	0	1	0	0	0	0	0	0	1	0
Spipo0G0145900	0	0	1	0	1	0	0	0	0	0
Spipo0G0146000	0	1	0	0	0	0	0	0	1	0
Spipo0G0146100	0	0	0	0	0	0	0	0	0	0
Spipo0G0146200	0	2	0	0	0	0	0	0	2	0
Spipo0G0146300	0	2	0	0	0	0	0	0	2	0
Spipo0G0146400	0	0	0	0	0	0	0	0	0	0
Spipo0G0146500	0	0	0	0	0	0	0	0	0	0
Spipo0G0146600	0	1	0	0	0	0	0	0	1	0
Spipo0G0146700	0	0	0	0	0	0	0	0	0	0
Spipo0G0146800	0	0	1	0	1	0	0	0	0	0
Spipo0G0146900	0	0	1	0	1	0	0	0	0	0
Spipo0G0147000	0	0	0	0	0	0	0	0	0	0
Spipo0G0147100	0	0	0	0	0	0	0	0	0	0
Spipo0G0147200	0	0	0	0	0	0	0	0	0	0
Spipo0G0147300	0	2	0	0	0	0	0	0	2	0
Spipo0G0147400	1	0	2	0	2	0	1	0	0	0
Spipo0G0147500	0	0	0	0	0	0	0	0	0	0
Spipo0G0147600	0	0	0	0	0	0	0	0	0	0
Spipo0G0147700	0	0	0	0	0	0	0	0	0	0
Spipo0G0147800	0	0	0	0	0	0	0	0	0	0
Spipo0G0147900	0	0	1	0	1	0	0	0	0	0
Spipo0G0148000	0	0	1	0	1	0	0	0	0	0
Spipo0G0148100	0	2	1	0	1	0	0	0	2	0
Spipo0G0148200	0	0	0	0	0	0	0	0	0	0
Spipo0G0148300	0	0	1	0	1	0	0	0	0	0
Spipo0G0148400	0	0	0	0	0	0	0	0	0	0
Spipo0G0148500	0	0	0	0	0	0	0	0	0	0
Spipo0G0148600	0	0	0	0	0	0	0	0	0	0
Spipo0G0148700	0	0	1	0	1	0	0	0	0	0
Spipo0G0148800	0	1	4	0	4	0	0	0	1	0
Spipo0G0148900	0	0	0	0	0	0	0	0	0	0
Spipo0G0149000	0	0	0	0	0	0	0	0	0	0
Spipo0G0149100	0	3	4	0	4	0	0	0	3	0
Spipo0G0149200	0	0	0	0	0	0	0	0	0	0
Spipo0G0149300	0	0	1	0	1	0	0	0	0	0
Spipo0G0149400	0	0	0	0	0	0	0	0	0	0
Spipo0G0149500	0	1	1	0	1	0	0	0	1	0
Spipo0G0149600	0	0	0	0	0	0	0	0	0	0
Spipo0G0149700	0	0	0	0	0	0	0	0	0	0
Spipo0G0149800	0	0	1	0	1	0	0	0	0	0
Spipo0G0149900	0	2	0	0	0	0	0	0	1	1
Spipo0G0150000	0	4	1	0	1	0	0	0	4	0
Spipo0G0150100	0	2	0	0	0	0	0	0	2	0
Spipo0G0150200	0	0	0	0	0	0	0	0	0	0
Spipo0G0150300	0	2	4	0	4	0	0	0	2	0
Spipo0G0150400	0	0	0	0	0	0	0	0	0	0
Spipo0G0150500	0	1	0	0	0	0	0	0	1	0
Spipo0G0150600	0	0	0	0	0	0	0	0	0	0
Spipo0G0150700	0	0	0	0	0	0	0	0	0	0
Spipo0G0150800	0	0	1	0	1	0	0	0	0	0
Spipo0G0150900	0	0	0	0	0	0	0	0	0	0
Spipo0G0151000	0	0	0	0	0	0	0	0	0	0
Spipo0G0151100	0	2	8	0	8	0	0	0	2	0
Spipo0G0151200	1	1	1	0	1	0	1	0	1	0
Spipo0G0151300	1	1	0	0	0	0	1	0	1	0
Spipo0G0151400	0	0	1	0	1	0	0	0	0	0
Spipo0G0151500	0	2	0	0	0	0	0	0	2	0
Spipo0G0151600	0	0	0	0	0	0	0	0	0	0
Spipo0G0151700	0	0	0	0	0	0	0	0	0	0
Spipo0G0151800	0	0	0	0	0	0	0	0	0	0
Spipo0G0151900	0	1	1	0	1	0	0	0	1	0
Spipo0G0152000	0	0	0	0	0	0	0	0	0	0
Spipo0G0152100	0	0	0	0	0	0	0	0	0	0
Spipo0G0152200	0	1	1	0	1	0	0	0	1	0
Spipo0G0152300	0	0	0	0	0	0	0	0	0	0
Spipo0G0152400	0	1	1	0	1	0	0	0	1	0
Spipo0G0152500	0	0	1	0	1	0	0	0	0	0
Spipo0G0152600	0	0	1	0	1	0	0	0	0	0
Spipo0G0152700	0	1	1	0	1	0	0	0	1	0
Spipo0G0152800	0	0	0	0	0	0	0	0	0	0
Spipo0G0152900	0	0	0	0	0	0	0	0	0	0
Spipo0G0153000	0	0	0	0	0	0	0	0	0	0
Spipo0G0153100	0	0	0	0	0	0	0	0	0	0
Spipo0G0153200	0	0	0	0	0	0	0	0	0	0
Spipo0G0153300	0	0	0	0	0	0	0	0	0	0
Spipo0G0153400	1	0	0	0	0	0	0	1	0	0
Spipo0G0153500	0	1	0	0	0	0	0	0	1	0
Spipo0G0153600	0	0	0	0	0	0	0	0	0	0
Spipo0G0153700	0	0	1	0	1	0	0	0	0	0
Spipo0G0153800	0	0	1	0	1	0	0	0	0	0
Spipo0G0153900	0	5	5	0	5	0	0	0	5	0
Spipo0G0154000	0	1	1	0	1	0	0	0	1	0
Spipo0G0154100	0	0	0	0	0	0	0	0	0	0
Spipo0G0154200	0	2	0	0	0	0	0	0	2	0
Spipo0G0154300	1	0	0	0	0	0	0	1	0	0
Spipo0G0154400	0	1	0	0	0	0	0	0	1	0
Spipo0G0154500	0	0	0	0	0	0	0	0	0	0
Spipo0G0154600	0	0	0	0	0	0	0	0	0	0
Spipo0G0154700	0	1	1	0	1	0	0	0	1	0
Spipo0G0154800	0	1	0	0	0	0	0	0	1	0
Spipo0G0154900	0	0	0	0	0	0	0	0	0	0
Spipo0G0155000	0	1	2	0	2	0	0	0	1	0
Spipo0G0155100	0	1	0	0	0	0	0	0	1	0
Spipo0G0155200	0	0	0	0	0	0	0	0	0	0
Spipo0G0155300	0	0	0	0	0	0	0	0	0	0
Spipo0G0155400	0	0	0	0	0	0	0	0	0	0
Spipo0G0155500	0	2	0	0	0	0	0	0	2	0
Spipo0G0155600	0	0	5	0	5	0	0	0	0	0
Spipo0G0155700	0	1	2	0	2	0	0	0	1	0
Spipo0G0155800	0	0	0	0	0	0	0	0	0	0
Spipo0G0155900	0	0	0	0	0	0	0	0	0	0
Spipo0G0156000	0	1	0	0	0	0	0	0	1	0
Spipo0G0156100	0	0	0	0	0	0	0	0	0	0
Spipo0G0156200	0	0	0	0	0	0	0	0	0	0
Spipo0G0156300	0	1	0	0	0	0	0	0	1	0
Spipo0G0156400	0	1	0	0	0	0	0	0	1	0
Spipo0G0156500	0	0	0	0	0	0	0	0	0	0
Spipo0G0156600	0	0	0	0	0	0	0	0	0	0
Spipo0G0156700	0	1	1	0	1	0	0	0	1	0
Spipo0G0156800	0	0	0	0	0	0	0	0	0	0
Spipo0G0156900	0	0	0	0	0	0	0	0	0	0
Spipo0G0157000	0	0	0	0	0	0	0	0	0	0
Spipo0G0157100	0	0	0	0	0	0	0	0	0	0
Spipo0G0157200	0	2	0	0	0	0	0	0	2	0
Spipo0G0157300	0	1	0	0	0	0	0	0	1	0
Spipo0G0157400	0	3	0	0	0	0	0	0	3	0
Spipo0G0157500	0	0	0	0	0	0	0	0	0	0
Spipo0G0157600	0	0	2	0	2	0	0	0	0	0
Spipo0G0157700	0	0	0	0	0	0	0	0	0	0
Spipo0G0157800	0	3	4	0	4	0	0	0	3	0
Spipo0G0157900	0	0	0	0	0	0	0	0	0	0
Spipo0G0158000	0	0	0	0	0	0	0	0	0	0
Spipo0G0158100	0	2	3	0	3	0	0	0	2	0
Spipo0G0158200	0	1	1	0	1	0	0	0	1	0
Spipo0G0158300	0	1	0	0	0	0	0	0	1	0
Spipo0G0158400	0	0	0	0	0	0	0	0	0	0
Spipo0G0158500	0	0	0	0	0	0	0	0	0	0
Spipo0G0158600	0	0	0	0	0	0	0	0	0	0
Spipo0G0158700	0	0	0	0	0	0	0	0	0	0
Spipo0G0158800	0	0	0	0	0	0	0	0	0	0
Spipo0G0158900	0	0	0	0	0	0	0	0	0	0
Spipo0G0159000	0	0	0	0	0	0	0	0	0	0
Spipo0G0159100	0	0	0	0	0	0	0	0	0	0
Spipo0G0159200	0	0	0	0	0	0	0	0	0	0
Spipo0G0159300	0	0	0	0	0	0	0	0	0	0
Spipo0G0159400	0	0	0	0	0	0	0	0	0	0
Spipo0G0159500	0	0	0	0	0	0	0	0	0	0
Spipo0G0159600	0	0	1	0	1	0	0	0	0	0
Spipo0G0159700	0	0	0	0	0	0	0	0	0	0
Spipo0G0159800	0	0	0	0	0	0	0	0	0	0
Spipo0G0159900	0	0	0	0	0	0	0	0	0	0
Spipo0G0160000	0	1	1	0	1	0	0	0	1	0
Spipo0G0160100	0	0	0	0	0	0	0	0	0	0
Spipo0G0160200	0	0	0	0	0	0	0	0	0	0
Spipo0G0160300	0	0	0	0	0	0	0	0	0	0
Spipo0G0160400	0	0	1	0	1	0	0	0	0	0
Spipo0G0160500	0	0	0	0	0	0	0	0	0	0
Spipo0G0160600	0	0	0	0	0	0	0	0	0	0
Spipo0G0160700	0	0	1	0	1	0	0	0	0	0
Spipo0G0160800	0	1	2	0	2	0	0	0	1	0
Spipo0G0160900	0	1	0	0	0	0	0	0	1	0
Spipo0G0161000	0	0	0	0	0	0	0	0	0	0
Spipo0G0161100	0	1	0	0	0	0	0	0	1	0
Spipo0G0161200	0	0	0	0	0	0	0	0	0	0
Spipo0G0161300	0	0	1	0	1	0	0	0	0	0
Spipo0G0161400	0	1	0	0	0	0	0	0	1	0
Spipo0G0161500	0	0	0	0	0	0	0	0	0	0
Spipo0G0161600	0	0	0	0	0	0	0	0	0	0
Spipo0G0161700	0	0	2	0	2	0	0	0	0	0
Spipo0G0161800	0	0	2	0	2	0	0	0	0	0
Spipo0G0161900	0	0	2	0	2	0	0	0	0	0
Spipo0G0162000	0	0	0	0	0	0	0	0	0	0
Spipo0G0162100	0	0	0	0	0	0	0	0	0	0
Spipo0G0162200	0	0	1	0	1	0	0	0	0	0
Spipo0G0162300	0	0	0	0	0	0	0	0	0	0
Spipo0G0162400	0	0	0	0	0	0	0	0	0	0
Spipo0G0162500	0	0	1	0	1	0	0	0	0	0
Spipo0G0162600	0	0	1	0	1	0	0	0	0	0
Spipo0G0162700	0	1	1	0	1	0	0	0	1	0
Spipo0G0162800	0	0	0	0	0	0	0	0	0	0
Spipo0G0162900	0	0	0	0	0	0	0	0	0	0
Spipo0G0163000	0	1	2	0	2	0	0	0	1	0
Spipo0G0163100	0	0	1	0	1	0	0	0	0	0
Spipo0G0163200	0	0	0	0	0	0	0	0	0	0
Spipo0G0163300	0	0	0	0	0	0	0	0	0	0
Spipo0G0163400	0	1	2	0	2	0	0	0	1	0
Spipo0G0163500	0	1	0	0	0	0	0	0	1	0
Spipo0G0163600	0	0	0	0	0	0	0	0	0	0
Spipo0G0163700	0	2	0	0	0	0	0	0	2	0
Spipo0G0163800	0	0	0	0	0	0	0	0	0	0
Spipo0G0163900	0	0	0	0	0	0	0	0	0	0
Spipo0G0164000	0	0	0	0	0	0	0	0	0	0
Spipo0G0164100	0	0	0	0	0	0	0	0	0	0
Spipo0G0164200	0	0	1	0	1	0	0	0	0	0
Spipo0G0164300	0	0	0	0	0	0	0	0	0	0
Spipo0G0164400	0	0	0	0	0	0	0	0	0	0
Spipo0G0164500	0	0	0	0	0	0	0	0	0	0
Spipo0G0164600	0	1	1	0	1	0	0	0	1	0
Spipo0G0164700	0	0	1	0	1	0	0	0	0	0
Spipo0G0164800	0	0	1	0	1	0	0	0	0	0
Spipo0G0164900	0	0	0	0	0	0	0	0	0	0
Spipo0G0165000	0	0	0	0	0	0	0	0	0	0
Spipo0G0165100	0	0	0	0	0	0	0	0	0	0
Spipo0G0165200	0	0	0	0	0	0	0	0	0	0
Spipo0G0165300	0	0	1	0	1	0	0	0	0	0
Spipo0G0165400	0	6	17	0	17	0	0	0	6	0
Spipo0G0165500	0	0	2	0	2	0	0	0	0	0
Spipo0G0165600	0	1	0	0	0	0	0	0	1	0
Spipo0G0165700	0	1	2	0	2	0	0	0	1	0
Spipo0G0165800	0	0	1	0	1	0	0	0	0	0
Spipo0G0165900	0	1	0	0	0	0	0	0	1	0
Spipo0G0166000	1	5	9	0	9	0	1	0	5	0
Spipo0G0166100	0	1	1	0	1	0	0	0	1	0
Spipo0G0166200	0	0	0	0	0	0	0	0	0	0
Spipo0G0166300	0	2	2	0	2	0	0	0	2	0
Spipo0G0166400	0	0	0	0	0	0	0	0	0	0
Spipo0G0166500	0	0	0	0	0	0	0	0	0	0
Spipo0G0166600	0	0	0	0	0	0	0	0	0	0
Spipo0G0166700	0	1	0	0	0	0	0	0	1	0
Spipo0G0166800	0	0	0	0	0	0	0	0	0	0
Spipo0G0166900	0	1	2	0	2	0	0	0	1	0
Spipo0G0167000	0	0	1	0	1	0	0	0	0	0
Spipo0G0167100	0	2	0	0	0	0	0	0	2	0
Spipo0G0167200	0	0	0	0	0	0	0	0	0	0
Spipo0G0167300	0	0	0	0	0	0	0	0	0	0
Spipo0G0167400	0	0	0	0	0	0	0	0	0	0
Spipo0G0167500	0	3	0	0	0	0	0	0	3	0
Spipo0G0167600	0	1	1	0	1	0	0	0	1	0
Spipo0G0167700	0	0	1	0	1	0	0	0	0	0
Spipo0G0167800	0	0	0	0	0	0	0	0	0	0
Spipo0G0167900	0	0	0	0	0	0	0	0	0	0
Spipo0G0168000	0	0	1	0	1	0	0	0	0	0
Spipo0G0168100	0	0	0	0	0	0	0	0	0	0
Spipo0G0168200	0	0	0	0	0	0	0	0	0	0
Spipo0G0168300	0	0	0	0	0	0	0	0	0	0
Spipo0G0168400	0	0	0	0	0	0	0	0	0	0
Spipo0G0168500	0	0	2	0	2	0	0	0	0	0
Spipo0G0168600	0	0	1	0	1	0	0	0	0	0
Spipo0G0168700	0	0	1	0	1	0	0	0	0	0
Spipo0G0168800	0	2	3	0	3	0	0	0	2	0
Spipo0G0168900	0	1	3	0	3	0	0	0	0	1
Spipo0G0169000	0	2	2	0	2	0	0	0	2	0
Spipo0G0169100	0	0	0	0	0	0	0	0	0	0
Spipo0G0169200	0	4	0	0	0	0	0	0	4	0
Spipo0G0169300	0	2	1	0	1	0	0	0	2	0
Spipo0G0169400	0	0	0	0	0	0	0	0	0	0
Spipo0G0169500	0	0	1	0	1	0	0	0	0	0
Spipo0G0169600	0	0	0	0	0	0	0	0	0	0
Spipo0G0169700	0	0	0	0	0	0	0	0	0	0
Spipo0G0169800	0	2	1	0	1	0	0	0	2	0
Spipo0G0169900	0	1	1	0	1	0	0	0	1	0
Spipo0G0170000	0	0	1	0	1	0	0	0	0	0
Spipo0G0170100	0	0	0	0	0	0	0	0	0	0
Spipo0G0170200	0	0	0	0	0	0	0	0	0	0
Spipo0G0170300	1	0	2	0	2	0	1	0	0	0
Spipo0G0170400	0	0	0	0	0	0	0	0	0	0
Spipo0G0170500	0	0	0	0	0	0	0	0	0	0
Spipo0G0170600	1	6	4	0	4	0	1	0	6	0
Spipo0G0170700	0	1	0	0	0	0	0	0	1	0
Spipo0G0170800	0	1	1	0	1	0	0	0	1	0
Spipo0G0170900	0	0	0	0	0	0	0	0	0	0
Spipo0G0171000	0	0	0	0	0	0	0	0	0	0
Spipo0G0171100	0	0	0	0	0	0	0	0	0	0
Spipo0G0171200	0	3	2	0	2	0	0	0	3	0
Spipo0G0171300	0	0	0	0	0	0	0	0	0	0
Spipo0G0171400	0	0	0	0	0	0	0	0	0	0
Spipo0G0171500	0	0	0	0	0	0	0	0	0	0
Spipo0G0171600	0	0	0	0	0	0	0	0	0	0
Spipo0G0171700	0	0	0	0	0	0	0	0	0	0
Spipo0G0171800	0	1	0	0	0	0	0	0	1	0
Spipo0G0171900	0	0	0	0	0	0	0	0	0	0
Spipo0G0172000	0	5	3	0	3	0	0	0	5	0
Spipo0G0172100	0	0	1	0	1	0	0	0	0	0
Spipo0G0172200	0	0	0	0	0	0	0	0	0	0
Spipo0G0172300	0	0	0	0	0	0	0	0	0	0
Spipo0G0172400	0	4	1	0	1	0	0	0	4	0
Spipo0G0172500	0	0	0	0	0	0	0	0	0	0
Spipo0G0172600	0	0	0	0	0	0	0	0	0	0
Spipo0G0172700	0	0	0	0	0	0	0	0	0	0
Spipo0G0172800	0	0	0	0	0	0	0	0	0	0
Spipo0G0172900	0	0	0	0	0	0	0	0	0	0
Spipo0G0173000	0	1	0	0	0	0	0	0	1	0
Spipo0G0173100	0	0	1	0	1	0	0	0	0	0
Spipo0G0173200	0	1	2	0	2	0	0	0	1	0
Spipo0G0173300	0	0	0	0	0	0	0	0	0	0
Spipo0G0173400	0	3	1	0	1	0	0	0	3	0
Spipo0G0173500	0	1	1	0	1	0	0	0	1	0
Spipo0G0173600	0	0	0	0	0	0	0	0	0	0
Spipo0G0173700	0	0	0	0	0	0	0	0	0	0
Spipo0G0173800	0	1	0	0	0	0	0	0	1	0
Spipo0G0173900	0	1	0	0	0	0	0	0	1	0
Spipo0G0174000	0	1	0	0	0	0	0	0	1	0
Spipo0G0174100	0	2	1	0	1	0	0	0	2	0
Spipo0G0174200	0	1	2	0	2	0	0	0	1	0
Spipo0G0174300	0	0	0	0	0	0	0	0	0	0
Spipo0G0174400	0	0	1	0	1	0	0	0	0	0
Spipo0G0174500	0	0	0	0	0	0	0	0	0	0
Spipo0G0174600	0	0	0	0	0	0	0	0	0	0
Spipo0G0174700	0	0	0	0	0	0	0	0	0	0
Spipo0G0174800	0	1	0	0	0	0	0	0	1	0
Spipo0G0174900	0	0	0	0	0	0	0	0	0	0
Spipo0G0175000	0	0	0	0	0	0	0	0	0	0
Spipo0G0175100	0	5	3	0	3	0	0	0	5	0
Spipo0G0175200	0	0	0	0	0	0	0	0	0	0
Spipo0G0175300	1	0	0	0	0	0	1	0	0	0
Spipo0G0175400	0	0	0	0	0	0	0	0	0	0
Spipo0G0175500	0	2	0	0	0	0	0	0	2	0
Spipo0G0175600	0	1	0	0	0	0	0	0	1	0
Spipo0G0175700	0	0	0	0	0	0	0	0	0	0
Spipo0G0175800	0	0	0	0	0	0	0	0	0	0
Spipo0G0175900	0	0	2	0	2	0	0	0	0	0
Spipo0G0176000	0	0	0	0	0	0	0	0	0	0
Spipo0G0176100	0	0	0	0	0	0	0	0	0	0
Spipo0G0176200	1	0	1	0	1	0	1	0	0	0
Spipo0G0176300	0	0	0	0	0	0	0	0	0	0
Spipo0G0176400	0	2	2	0	2	0	0	0	2	0
Spipo0G0176500	0	0	0	0	0	0	0	0	0	0
Spipo0G0176600	1	1	2	0	2	0	1	0	1	0
Spipo0G0176700	0	1	0	0	0	0	0	0	1	0
Spipo0G0176800	0	1	0	0	0	0	0	0	1	0
Spipo0G0176900	0	0	1	0	1	0	0	0	0	0
Spipo0G0177000	0	0	0	0	0	0	0	0	0	0
Spipo0G0177100	0	4	5	0	5	0	0	0	4	0
Spipo0G0177200	0	0	0	0	0	0	0	0	0	0
Spipo0G0177300	0	4	2	0	2	0	0	0	4	0
Spipo0G0177400	0	0	0	0	0	0	0	0	0	0
Spipo0G0177500	0	0	0	0	0	0	0	0	0	0
Spipo0G0177600	0	0	0	0	0	0	0	0	0	0
Spipo0G0177700	0	0	0	0	0	0	0	0	0	0
Spipo0G0177800	0	0	0	0	0	0	0	0	0	0
Spipo0G0177900	0	1	1	0	1	0	0	0	1	0
Spipo0G0178000	0	0	0	0	0	0	0	0	0	0
Spipo0G0178100	0	0	0	0	0	0	0	0	0	0
Spipo0G0178200	0	0	0	0	0	0	0	0	0	0
Spipo0G0178300	1	0	2	0	2	1	0	0	0	0
Spipo0G0178400	1	0	0	0	0	0	1	0	0	0
Spipo0G0178500	0	0	0	0	0	0	0	0	0	0
Spipo0G0178600	0	2	0	0	0	0	0	0	2	0
Spipo0G0178700	0	0	1	0	1	0	0	0	0	0
Spipo0G0178800	1	0	1	0	1	1	0	0	0	0
Spipo0G0178900	0	0	0	0	0	0	0	0	0	0
Spipo0G0179000	0	0	0	0	0	0	0	0	0	0
Spipo0G0179100	0	0	0	0	0	0	0	0	0	0
Spipo0G0179200	1	1	1	0	1	0	1	0	1	0
Spipo0G0179300	0	0	0	0	0	0	0	0	0	0
Spipo0G0179400	0	0	0	0	0	0	0	0	0	0
Spipo0G0179500	0	0	0	0	0	0	0	0	0	0
Spipo0G0179600	0	0	0	0	0	0	0	0	0	0
Spipo0G0179700	0	0	0	0	0	0	0	0	0	0
Spipo0G0179800	0	0	0	0	0	0	0	0	0	0
Spipo0G0179900	0	0	1	0	1	0	0	0	0	0
Spipo0G0180000	0	0	0	0	0	0	0	0	0	0
Spipo0G0180100	0	0	0	0	0	0	0	0	0	0
Spipo0G0180200	0	3	2	0	2	0	0	0	3	0
Spipo0G0180300	0	0	0	0	0	0	0	0	0	0
Spipo0G0180400	0	0	0	0	0	0	0	0	0	0
Spipo0G0180500	0	0	0	0	0	0	0	0	0	0
Spipo0G0180600	0	0	0	0	0	0	0	0	0	0
Spipo0G0180700	0	0	1	0	1	0	0	0	0	0
Spipo0G0180800	0	0	0	0	0	0	0	0	0	0
Spipo0G0180900	0	0	0	0	0	0	0	0	0	0
Spipo0G0181000	0	0	0	0	0	0	0	0	0	0
Spipo0G0181100	0	0	0	0	0	0	0	0	0	0
Spipo0G0181200	0	0	0	0	0	0	0	0	0	0
Spipo0G0181300	0	0	1	0	1	0	0	0	0	0
Spipo0G0181400	0	1	0	0	0	0	0	0	1	0
Spipo0G0181500	0	0	3	0	3	0	0	0	0	0
Spipo0G0181600	0	0	1	0	1	0	0	0	0	0
Spipo0G0181700	0	0	1	0	1	0	0	0	0	0
Spipo0G0181800	0	0	1	0	1	0	0	0	0	0
Spipo0G0181900	0	0	0	0	0	0	0	0	0	0
Spipo0G0182000	0	1	0	0	0	0	0	0	1	0
Spipo0G0182100	0	0	1	0	1	0	0	0	0	0
Spipo0G0182200	0	1	0	0	0	0	0	0	1	0
Spipo0G0182300	0	0	4	0	4	0	0	0	0	0
Spipo0G0182400	0	0	1	0	1	0	0	0	0	0
Spipo0G0182500	0	0	0	0	0	0	0	0	0	0
Spipo0G0182600	0	0	0	0	0	0	0	0	0	0
Spipo0G0182700	0	0	0	0	0	0	0	0	0	0
Spipo0G0182800	0	0	1	0	1	0	0	0	0	0
Spipo0G0182900	0	0	0	0	0	0	0	0	0	0
Spipo0G0183000	0	0	0	0	0	0	0	0	0	0
Spipo0G0183100	0	2	1	0	1	0	0	0	2	0
Spipo0G0183200	0	0	0	0	0	0	0	0	0	0
Spipo0G0183300	0	0	0	0	0	0	0	0	0	0
Spipo0G0183400	0	0	0	0	0	0	0	0	0	0
Spipo0G0183500	0	1	1	0	1	0	0	0	1	0
Spipo0G0183600	0	0	0	0	0	0	0	0	0	0
Spipo0G0183700	0	0	2	0	2	0	0	0	0	0
Spipo0G0183800	0	1	4	0	4	0	0	0	1	0
Spipo0G0183900	0	1	1	0	1	0	0	0	1	0
Spipo0G0184000	0	1	1	0	1	0	0	0	1	0
Spipo0G0184100	0	0	0	0	0	0	0	0	0	0
Spipo0G0184200	0	0	0	0	0	0	0	0	0	0
Spipo0G0184300	0	0	1	0	1	0	0	0	0	0
Spipo0G0184400	0	0	2	0	2	0	0	0	0	0
Spipo0G0184500	0	0	0	0	0	0	0	0	0	0
Spipo0G0184600	0	0	0	0	0	0	0	0	0	0
Spipo0G0184700	0	0	1	0	1	0	0	0	0	0
Spipo0G0184800	1	2	1	0	1	0	1	0	2	0
Spipo0G0184900	0	0	0	0	0	0	0	0	0	0
Spipo0G0185000	0	0	0	0	0	0	0	0	0	0
Spipo0G0185100	0	0	0	0	0	0	0	0	0	0
Spipo0G0185200	0	0	0	0	0	0	0	0	0	0
Spipo0G0185300	0	0	0	0	0	0	0	0	0	0
Spipo0G0185400	0	0	0	0	0	0	0	0	0	0
Spipo0G0185500	0	1	0	0	0	0	0	0	1	0
Spipo0G0185600	0	0	0	0	0	0	0	0	0	0
Spipo0G0185700	0	0	0	0	0	0	0	0	0	0
Spipo0G0185800	0	0	0	0	0	0	0	0	0	0
Spipo0G0185900	0	0	0	0	0	0	0	0	0	0
Spipo0G0186000	0	0	0	0	0	0	0	0	0	0
Spipo0G0186100	0	0	3	0	3	0	0	0	0	0
Spipo0G0186200	0	1	0	0	0	0	0	0	1	0
Spipo0G0186300	0	0	0	0	0	0	0	0	0	0
Spipo0G0186400	0	0	0	0	0	0	0	0	0	0
Spipo0G0186500	0	0	0	0	0	0	0	0	0	0
Spipo0G0186600	0	0	0	0	0	0	0	0	0	0
Spipo0G0186700	0	0	1	0	1	0	0	0	0	0
Spipo0G0186800	0	0	0	0	0	0	0	0	0	0
Spipo0G0186900	0	0	0	0	0	0	0	0	0	0
Spipo0G0187000	0	0	0	0	0	0	0	0	0	0
Spipo0G0187100	0	0	1	0	1	0	0	0	0	0
Spipo0G0187200	0	0	0	0	0	0	0	0	0	0
Spipo0G0187300	0	0	1	0	1	0	0	0	0	0
Spipo0G0187400	0	0	0	0	0	0	0	0	0	0
Spipo0G0187500	0	0	1	0	1	0	0	0	0	0
Spipo0G0187600	0	0	1	0	1	0	0	0	0	0
Spipo0G0187700	0	0	1	0	1	0	0	0	0	0
Spipo0G0187800	0	0	0	0	0	0	0	0	0	0
Spipo0G0187900	0	1	2	0	2	0	0	0	1	0
Spipo0G0188000	0	0	1	0	1	0	0	0	0	0
Spipo0G0188100	0	0	0	0	0	0	0	0	0	0
Spipo0G0188200	0	0	4	0	4	0	0	0	0	0
Spipo0G0188300	0	0	2	0	2	0	0	0	0	0
Spipo0G0188400	0	3	4	0	4	0	0	0	3	0
Spipo0G0188500	0	0	0	0	0	0	0	0	0	0
Spipo0G0188600	0	0	0	0	0	0	0	0	0	0
Spipo0G0188700	0	0	4	0	4	0	0	0	0	0
Spipo0G0188800	0	0	0	0	0	0	0	0	0	0
Spipo0G0188900	0	0	2	0	2	0	0	0	0	0
Spipo0G0189000	0	0	0	0	0	0	0	0	0	0
Spipo0G0189100	0	1	0	0	0	0	0	0	1	0
Spipo0G0189200	0	0	0	0	0	0	0	0	0	0
Spipo0G0189300	0	0	0	0	0	0	0	0	0	0
Spipo0G0189400	0	0	0	0	0	0	0	0	0	0
Spipo0G0189500	0	0	0	0	0	0	0	0	0	0
Spipo0G0189600	0	3	2	0	2	0	0	0	3	0
Spipo0G0189700	0	0	0	0	0	0	0	0	0	0
Spipo0G0189800	0	1	1	0	1	0	0	0	1	0
Spipo0G0189900	0	0	0	0	0	0	0	0	0	0
Spipo0G0190000	0	2	2	0	2	0	0	0	2	0
Spipo0G0190100	0	0	0	0	0	0	0	0	0	0
Spipo0G0190200	0	0	0	0	0	0	0	0	0	0
Spipo0G0190300	0	2	1	0	1	0	0	0	2	0
Spipo0G0190400	0	0	0	0	0	0	0	0	0	0
Spipo0G0190500	0	0	0	0	0	0	0	0	0	0
Spipo0G0190600	0	0	0	0	0	0	0	0	0	0
Spipo0G0190700	0	0	0	0	0	0	0	0	0	0
Spipo0G0190800	0	1	0	0	0	0	0	0	1	0
Spipo0G0190900	0	0	2	0	2	0	0	0	0	0
Spipo10G0000100	2	8	11	0	11	0	2	0	8	0
Spipo10G0000200	0	0	0	0	0	0	0	0	0	0
Spipo10G0000300	0	0	1	0	1	0	0	0	0	0
Spipo10G0000400	0	2	0	0	0	0	0	0	2	0
Spipo10G0000500	0	0	3	0	3	0	0	0	0	0
Spipo10G0000600	0	0	0	0	0	0	0	0	0	0
Spipo10G0000700	0	1	1	0	1	0	0	0	1	0
Spipo10G0000800	0	0	0	0	0	0	0	0	0	0
Spipo10G0000900	0	0	2	0	2	0	0	0	0	0
Spipo10G0001000	0	0	0	0	0	0	0	0	0	0
Spipo10G0001100	0	0	1	0	1	0	0	0	0	0
Spipo10G0001200	0	1	0	0	0	0	0	0	1	0
Spipo10G0001300	0	0	0	0	0	0	0	0	0	0
Spipo10G0001400	0	0	3	0	3	0	0	0	0	0
Spipo10G0001500	0	1	1	0	1	0	0	0	1	0
Spipo10G0001600	0	0	0	0	0	0	0	0	0	0
Spipo10G0001700	0	1	0	0	0	0	0	0	1	0
Spipo10G0001800	0	1	1	0	1	0	0	0	1	0
Spipo10G0001900	0	1	0	0	0	0	0	0	1	0
Spipo10G0002000	0	0	0	0	0	0	0	0	0	0
Spipo10G0002100	0	0	0	0	0	0	0	0	0	0
Spipo10G0002200	0	0	0	0	0	0	0	0	0	0
Spipo10G0002300	0	0	0	0	0	0	0	0	0	0
Spipo10G0002400	0	1	6	0	6	0	0	0	1	0
Spipo10G0002500	0	0	2	0	2	0	0	0	0	0
Spipo10G0002600	0	0	1	0	1	0	0	0	0	0
Spipo10G0002700	0	0	0	0	0	0	0	0	0	0
Spipo10G0002800	0	1	0	0	0	0	0	0	1	0
Spipo10G0002900	0	0	0	0	0	0	0	0	0	0
Spipo10G0003000	0	0	0	0	0	0	0	0	0	0
Spipo10G0003100	0	0	2	0	2	0	0	0	0	0
Spipo10G0003200	0	7	13	0	13	0	0	0	7	0
Spipo10G0003300	0	2	2	0	2	0	0	0	2	0
Spipo10G0003400	0	0	1	0	1	0	0	0	0	0
Spipo10G0003500	0	1	0	0	0	0	0	0	1	0
Spipo10G0003600	0	0	1	0	1	0	0	0	0	0
Spipo10G0003700	0	0	1	0	1	0	0	0	0	0
Spipo10G0003800	0	0	0	0	0	0	0	0	0	0
Spipo10G0003900	0	0	0	0	0	0	0	0	0	0
Spipo10G0004000	0	0	0	0	0	0	0	0	0	0
Spipo10G0004100	0	0	0	0	0	0	0	0	0	0
Spipo10G0004200	0	0	0	0	0	0	0	0	0	0
Spipo10G0004300	0	0	0	0	0	0	0	0	0	0
Spipo10G0004400	0	1	0	0	0	0	0	0	1	0
Spipo10G0004500	0	1	0	0	0	0	0	0	1	0
Spipo10G0004600	0	0	0	0	0	0	0	0	0	0
Spipo10G0004700	0	0	0	0	0	0	0	0	0	0
Spipo10G0004800	0	0	0	0	0	0	0	0	0	0
Spipo10G0004900	0	1	3	0	3	0	0	0	1	0
Spipo10G0005000	0	0	0	0	0	0	0	0	0	0
Spipo10G0005100	0	5	9	0	9	0	0	0	5	0
Spipo10G0005200	0	0	0	0	0	0	0	0	0	0
Spipo10G0005300	0	0	0	0	0	0	0	0	0	0
Spipo10G0005400	0	0	0	0	0	0	0	0	0	0
Spipo10G0005500	0	0	0	0	0	0	0	0	0	0
Spipo10G0005600	0	0	0	0	0	0	0	0	0	0
Spipo10G0005700	1	3	2	0	2	0	1	0	3	0
Spipo10G0005800	0	0	0	0	0	0	0	0	0	0
Spipo10G0005900	0	0	0	0	0	0	0	0	0	0
Spipo10G0006000	1	7	7	0	7	0	1	0	6	1
Spipo10G0006100	0	0	0	0	0	0	0	0	0	0
Spipo10G0006200	0	0	0	0	0	0	0	0	0	0
Spipo10G0006300	0	0	2	0	2	0	0	0	0	0
Spipo10G0006400	0	0	0	0	0	0	0	0	0	0
Spipo10G0006500	0	1	1	0	1	0	0	0	1	0
Spipo10G0006600	0	0	1	0	1	0	0	0	0	0
Spipo10G0006700	0	2	2	0	2	0	0	0	2	0
Spipo10G0006800	0	1	1	0	1	0	0	0	1	0
Spipo10G0006900	0	2	0	0	0	0	0	0	2	0
Spipo10G0007000	0	0	0	0	0	0	0	0	0	0
Spipo10G0007100	0	1	1	0	1	0	0	0	1	0
Spipo10G0007200	0	1	7	0	7	0	0	0	1	0
Spipo10G0007300	0	0	0	0	0	0	0	0	0	0
Spipo10G0007400	0	0	0	0	0	0	0	0	0	0
Spipo10G0007500	0	1	1	0	1	0	0	0	1	0
Spipo10G0007600	0	1	1	0	1	0	0	0	1	0
Spipo10G0007700	0	0	0	0	0	0	0	0	0	0
Spipo10G0007800	0	0	0	0	0	0	0	0	0	0
Spipo10G0007900	0	0	0	0	0	0	0	0	0	0
Spipo10G0008000	0	0	0	0	0	0	0	0	0	0
Spipo10G0008100	0	0	1	0	1	0	0	0	0	0
Spipo10G0008200	0	0	0	0	0	0	0	0	0	0
Spipo10G0008300	0	1	0	0	0	0	0	0	1	0
Spipo10G0008400	0	0	1	0	1	0	0	0	0	0
Spipo10G0008500	0	3	5	0	5	0	0	0	3	0
Spipo10G0008600	0	0	0	0	0	0	0	0	0	0
Spipo10G0008700	0	1	1	0	1	0	0	0	1	0
Spipo10G0008800	0	0	4	0	4	0	0	0	0	0
Spipo10G0008900	0	0	0	0	0	0	0	0	0	0
Spipo10G0009000	0	2	3	0	3	0	0	0	2	0
Spipo10G0009100	0	0	0	0	0	0	0	0	0	0
Spipo10G0009200	0	0	0	0	0	0	0	0	0	0
Spipo10G0009300	0	0	0	0	0	0	0	0	0	0
Spipo10G0009400	0	0	0	0	0	0	0	0	0	0
Spipo10G0009500	0	1	0	0	0	0	0	0	1	0
Spipo10G0009600	0	0	0	0	0	0	0	0	0	0
Spipo10G0009700	0	0	0	0	0	0	0	0	0	0
Spipo10G0009800	0	0	0	0	0	0	0	0	0	0
Spipo10G0009900	0	0	0	0	0	0	0	0	0	0
Spipo10G0010000	0	0	0	0	0	0	0	0	0	0
Spipo10G0010100	0	0	0	0	0	0	0	0	0	0
Spipo10G0010200	0	1	1	0	1	0	0	0	1	0
Spipo10G0010300	0	0	0	0	0	0	0	0	0	0
Spipo10G0010400	1	0	2	0	2	0	1	0	0	0
Spipo10G0010500	0	1	0	0	0	0	0	0	1	0
Spipo10G0010600	0	0	2	0	2	0	0	0	0	0
Spipo10G0010700	0	0	0	0	0	0	0	0	0	0
Spipo10G0010800	0	0	0	0	0	0	0	0	0	0
Spipo10G0010900	0	0	0	0	0	0	0	0	0	0
Spipo10G0011000	0	1	0	0	0	0	0	0	1	0
Spipo10G0011100	0	0	0	0	0	0	0	0	0	0
Spipo10G0011200	0	0	0	0	0	0	0	0	0	0
Spipo10G0011300	0	0	0	0	0	0	0	0	0	0
Spipo10G0011400	0	1	0	0	0	0	0	0	1	0
Spipo10G0011500	0	0	0	0	0	0	0	0	0	0
Spipo10G0011600	0	2	8	0	8	0	0	0	2	0
Spipo10G0011700	0	0	1	0	1	0	0	0	0	0
Spipo10G0011800	0	0	0	0	0	0	0	0	0	0
Spipo10G0011900	0	0	0	0	0	0	0	0	0	0
Spipo10G0012000	0	0	2	0	2	0	0	0	0	0
Spipo10G0012100	0	0	0	0	0	0	0	0	0	0
[truncated: 17,517 more rows]
