# Supplementary material for: Low genetic variation is associated with low mutation rate in the giant duckweed
Source: Nat Commun. 2019 Mar 18;10:1243. doi: 10.1038/s41467-019-09235-5 (PMC6423293; doi:10.1038/s41467-019-09235-5)
Supplement: Supplementary file 6 — Supplementary Data 3 [file 41467_2019_9235_MOESM6_ESM.xlsx]

## Sheet: Sheet1
Species	Order	Mutation rate	Ne	Genome size (Mb)	CDS size (Mb)	Mutation per bp in CDS
Apis mellifera	Multicellular eukaryotes	6.80E-09	NA	262	28.968	0.19698
Arabidopsis thaliana	Multicellular eukaryotes	6.95E-09	288669	119.7	42.07	0.29239
Caenorhabditis briggsae	Multicellular eukaryotes	1.33E-09	267380	104	24.1	0.03200
Caenorhabditis elegans	Multicellular eukaryotes	1.45E-09	541379	100.3	25	0.03625
Daphnia pulex	Multicellular eukaryotes	5.69E-09	826011	250	30.167	0.17165
Drosophila melanogaster	Multicellular eukaryotes	5.17E-09	863020	168.7	23.17	0.11967
Heliconius melpomene	Multicellular eukaryotes	2.90E-09	2068966	273.79	39.1	0.11339
Homo sapiens	Multicellular eukaryotes	1.35E-08	21091	3300	36.45	0.49253
Mus musculus	Multicellular eukaryotes	5.40E-09	177315	2717	35.47	0.19154
Oryza sativa	Multicellular eukaryotes	7.10E-09	52817	389	101.331	0.71945
Pan troglodytes	Multicellular eukaryotes	1.20E-08	28750	3524	37.19	0.44628
Pristionchus pacificus	Multicellular eukaryotes	2.00E-09	1750000	169.7	29.66	0.05932
Clupea harengus	Multicellular eukaryotes	2.00E-09	400000	850	57.6	0.11520
Spirodela polyrhiza	Multicellular eukaryotes	2.38e-10	903361	158	17.36	0.0042
Chlamydomonas reinhardtii	Unicellular eukaryotes	3.80E-10	43312270	111.101	39.157	0.01487
Neurospora crassa	Unicellular eukaryotes	4.10E-09	1799890	38.64	14.51	0.05949
Paramecium tetraurelia	Unicellular eukaryotes	1.94E-11	101804124	72.095	56.802	0.00110
Plasmodium falciparum	Unicellular eukaryotes	2.08E-09	345489	22.85	12.06	0.02513
Saccharomyces cerevisiae	Unicellular eukaryotes	2.63E-10	7782840	12.463	8.709	0.00229
Schizosaccharomyces pombe	Unicellular eukaryotes	2.17E-10	13901676	19.63	7.178	0.00156
Trypanosoma brucei	Unicellular eukaryotes	1.38E-09	5332244	26.075	13.152	0.01811
Agrobacterium tumefaciens	Eubacteria	2.92E-10	342465753	5.674	4.999	0.00146
Bacillus subtilis	Eubacteria	3.35E-10	61194030	4.286	3.572	0.00120
Burkholderia cenocepacia	Eubacteria	1.33E-10	246992481	7.703	6.741	0.00090
Deinococcus radiodurans	Eubacteria	4.99E-10	NA	3.284	2.947	0.00147
Escherichia coli	Eubacteria	2.00E-10	179600000	4.64	3.9	0.00078
Helicobacter pylori	Eubacteria	1.90E-09	39665437	1.655	1.52	0.00288
Mesoplasma florum	Eubacteria	9.78E-09	1068507	0.79	0.734	0.00718
Mycobacterium smegmatis	Eubacteria	5.27E-10	NA	6.99	6.51	0.00343
Mycobacterium tuberculosis	Eubacteria	1.95E-10	NA	4.405	4.03	0.00079
Pseudomonas aeruginosa	Eubacteria	7.92E-11	210164141	6.529	5.902	0.00047
Salmonella enterica	Eubacteria	1.74E-10	348991354	4.862	4.03	0.00070
Salmonella typhimurium	Eubacteria	1.52E-10	NA	4.86	4.32	0.00066
Staphylococcus epidermidis	Eubacteria	7.40E-10	35135135	2.565	2.1	0.00155
Thermus thermophilus	Eubacteria	1.38E-10	228426396	2.13	2.07	0.00029
Vibrio cholerae	Eubacteria	1.15E-10	478260870	3.945	3.436	0.00040
Vibrio fischeri	Eubacteria	2.08E-10		4.274	3.72	0.00077
