# Supplementary material for: Low genetic variation is associated with low mutation rate in the giant duckweed
Source: Nat Commun. 2019 Mar 18;10:1243. doi: 10.1038/s41467-019-09235-5 (PMC6423293; doi:10.1038/s41467-019-09235-5)
Supplement: Supplementary file 7 — Supplementary Data 4 [file 41467_2019_9235_MOESM7_ESM.xlsx]

## Sheet: Sheet1
Time	Ambient temperature (℃)	Global radiation (kWh/m²)	PAR radiation	UV A (Wh/m²)	UV E (Wh/m²)
2016-06-30 00:00:21	15.5	0	0	0	0
2016-06-30 01:00:21	14.7	0	0	0	0
2016-06-30 02:00:21	13.8	0	0	0	0
2016-06-30 03:00:21	13.2	0	0	0	0
2016-06-30 04:00:21	12.8	0	0.2	0	0
2016-06-30 05:00:21	12.9	10.1	3	1	0
2016-06-30 06:00:21	13.5	64.2	13.4	4.7	0.1
2016-06-30 07:00:21	15.1	163.4	31.7	10.7	0.1
2016-06-30 08:00:21	16.9	184.5	37.1	14.3	0.2
2016-06-30 09:00:21	17.7	138	29.6	11.8	0.2
2016-06-30 10:00:21	18.7	190.8	40.3	16.4	0.3
2016-06-30 11:00:21	19.3	190.9	40	17	0.3
2016-06-30 12:00:21	20.9	557.6	106.5	45.2	0.8
2016-06-30 13:00:21	23	532.8	100.3	41.7	0.8
2016-06-30 14:00:21	22.8	264.6	53.4	22.3	0.4
2016-06-30 15:00:21	22.4	230.4	46.4	19.7	0.4
2016-06-30 16:00:21	23.7	512.3	93.3	35.7	0.6
2016-06-30 17:00:21	24.3	364.8	66.5	24.4	0.4
2016-06-30 18:00:21	24.5	340.6	60.4	20.2	0.3
2016-06-30 19:00:21	24	118.8	23.4	9.2	0.1
2016-06-30 20:00:21	22.6	20.4	6.7	3.1	0
2016-06-30 21:00:21	22	1.3	1.1	0.3	0
2016-06-30 22:00:21	20.1	0	0.1	0	0
2016-06-30 23:00:21	18.7	0	0	0	0
2016-07-01 00:00:21	17.9	0	0	0	0
2016-07-01 01:00:21	16.8	0	0	0	0
2016-07-01 02:00:21	15.8	0	0	0	0
2016-07-01 03:00:21	15.3	0	0	0	0
2016-07-01 04:00:21	14.7	0	0.3	0	0
2016-07-01 05:00:21	14.1	13.9	4.6	1.7	0
2016-07-01 06:00:21	15.2	135.5	25.4	6.9	0.1
2016-07-01 07:00:21	17.8	278.7	56.2	16.2	0.2
2016-07-01 08:00:21	20.6	438.1	81.8	28.5	0.4
2016-07-01 09:00:21	22.1	597.1	106.1	41.8	0.6
2016-07-01 10:00:21	23.2	755.1	132.8	55.1	0.9
2016-07-01 11:00:21	23.8	757.7	136.6	57.9	1
2016-07-01 12:00:21	24.5	512.2	96	41.3	0.8
2016-07-01 13:00:21	25.4	769.1	143.3	60.6	1.2
2016-07-01 14:00:21	25.5	547.4	104.1	44.5	0.8
2016-07-01 15:00:21	25.8	550.8	102.6	42	0.7
2016-07-01 16:00:21	26.3	562.3	101.8	39.4	0.6
2016-07-01 17:00:21	26.7	506.1	91.7	33.4	0.5
2016-07-01 18:00:21	26.6	355.1	63.1	20.9	0.3
2016-07-01 19:00:21	26.3	216.9	32.8	10.7	0.1
2016-07-01 20:00:21	25.2	50.5	9	3.8	0
2016-07-01 21:00:21	23.3	0.9	1.3	0.4	0
2016-07-01 22:00:21	22.6	0	0.1	0	0
2016-07-01 23:00:21	20.1	0	0	0	0
2016-07-02 00:00:21	17.7	0	0	0	0
2016-07-02 01:00:21	17	0	0	0	0
2016-07-02 02:00:21	15.9	0	0	0	0
2016-07-02 03:00:21	15.7	0	0	0	0
2016-07-02 04:00:21	15.3	0	0.3	0	0
2016-07-02 05:00:21	14.7	7.7	3.8	1.5	0
2016-07-02 06:00:21	15.4	62.5	11.8	3.6	0
2016-07-02 07:00:21	17.1	191.4	39.6	13.4	0.2
2016-07-02 08:00:21	20.5	187.6	37.4	14	0.2
2016-07-02 09:00:21	21.7	172.4	36.5	16.1	0.3
2016-07-02 10:00:22	21.1	238	49.2	21	0.4
2016-07-02 11:00:22	20.7	133.4	29.2	12.5	0.2
2016-07-02 12:00:22	17.3	237.4	49	20.7	0.4
2016-07-02 13:00:22	18.7	292.6	59.4	25.1	0.5
2016-07-02 14:00:22	16.1	177.6	38.6	16.3	0.3
2016-07-02 15:00:22	15.5	125.4	27.8	11.8	0.2
2016-07-02 16:00:22	14.9	84.2	19.9	8.2	0.1
2016-07-02 17:00:22	16.4	332.6	60.8	22.2	0.3
2016-07-02 18:00:22	18.3	391.8	68.5	22.9	0.3
2016-07-02 19:00:22	18.6	162.5	28.1	9.9	0.1
2016-07-02 20:00:22	17.3	31.1	7.1	2.4	0
2016-07-02 21:00:22	16.2	0.6	0.8	0.2	0
2016-07-02 22:00:22	14.9	0	0	0	0
2016-07-02 23:00:22	13.4	0	0	0	0
2016-07-03 00:00:22	12.7	0	0	0	0
2016-07-03 01:00:22	11.7	0	0	0	0
2016-07-03 02:00:22	11.7	0	0	0	0
2016-07-03 03:00:22	10.2	0	0	0	0
2016-07-03 04:00:22	9.5	0	0.2	0	0
2016-07-03 05:00:22	8.9	15.1	4.6	1.6	0
2016-07-03 06:00:22	10.1	159.2	28.7	7.2	0.1
2016-07-03 07:00:22	11.7	203	39.1	13.3	0.2
2016-07-03 08:00:22	13.7	411	75.3	26.4	0.3
2016-07-03 09:00:22	16.3	508.4	90.6	36.1	0.5
2016-07-03 10:00:22	18.2	588.8	105.2	42.7	0.7
2016-07-03 11:00:22	18.7	767.2	137	57.5	1
2016-07-03 12:00:22	18.9	503	93.4	39.2	0.7
2016-07-03 13:00:22	18.7	554.3	103.5	42.9	0.8
2016-07-03 14:00:22	19.7	500.6	94.4	39.4	0.7
2016-07-03 15:00:22	14.1	129.4	27.3	11.3	0.2
2016-07-03 16:00:22	14.9	157.4	32.1	13.2	0.2
2016-07-03 17:00:22	14.9	87.9	19.5	7.9	0.1
2016-07-03 18:00:22	14.2	154	28.6	9.9	0.1
2016-07-03 19:00:22	15.1	195.2	33.6	10.8	0.1
2016-07-03 20:00:22	14.6	57.3	8.9	3.6	0
2016-07-03 21:00:22	13.4	4.4	1.5	0.4	0
2016-07-03 22:00:22	12.2	0	0	0	0
2016-07-03 23:00:22	11.1	0	0	0	0
2016-07-04 00:00:22	10.2	0	0	0	0
2016-07-04 01:00:22	9.5	0	0	0	0
2016-07-04 02:00:22	8.8	0	0	0	0
2016-07-04 03:00:22	8.4	0	0	0	0
2016-07-04 04:00:22	7.9	0	0.2	0	0
2016-07-04 05:00:22	7.7	6.2	2.4	0.9	0
2016-07-04 06:00:22	7.9	37.4	8	2.9	0
2016-07-04 07:00:22	8.5	119	23.3	9.2	0.1
2016-07-04 08:00:22	10.1	240.2	45.5	17.8	0.3
2016-07-04 09:00:22	13.6	480.1	85.7	33.4	0.5
2016-07-04 10:00:22	17.6	740.5	128.1	53.5	0.9
2016-07-04 11:00:22	20.4	817	142.9	58.5	1
2016-07-04 12:00:22	20.9	607.4	111	46.9	0.9
2016-07-04 13:00:22	21.6	704	129	53.3	1
2016-07-04 14:00:22	22.3	479.1	90.8	39.7	0.8
2016-07-04 15:00:22	23.6	745.4	133.3	54	0.9
2016-07-04 16:00:22	23.6	653.3	115.9	44.7	0.7
2016-07-04 17:00:22	24	438.1	80.3	30.2	0.5
2016-07-04 18:00:22	22.8	205.7	40.1	15.8	0.2
2016-07-04 19:00:22	22.3	87.2	18.6	7.4	0.1
2016-07-04 20:00:22	21.5	40.1	8.3	2.9	0
2016-07-04 21:00:22	19.9	1.1	1.2	0.4	0
2016-07-04 22:00:22	18.3	0	0.1	0	0
2016-07-04 23:00:22	16.6	0	0	0	0
2016-07-05 00:00:22	15.8	0	0	0	0
2016-07-05 01:00:22	15.1	0	0	0	0
2016-07-05 02:00:22	14.9	0	0	0	0
2016-07-05 03:00:22	14.6	0	0	0	0
2016-07-05 04:00:22	14.5	0	0.1	0	0
2016-07-05 05:00:22	14.6	5.1	2.4	1	0
2016-07-05 06:00:22	15	63.8	12.9	4.4	0.1
2016-07-05 07:00:22	15.7	170.7	34.9	12.3	0.2
2016-07-05 08:00:22	18.4	436.7	81.3	28.1	0.4
2016-07-05 09:00:22	20.9	581.1	103.3	39.2	0.6
2016-07-05 10:00:22	22.1	299.6	54.8	21.4	0.4
2016-07-05 11:00:22	23.2	345.8	66.7	28.4	0.5
2016-07-05 12:00:22	23.5	401.4	77.6	32.7	0.6
2016-07-05 13:00:22	24.1	552.1	103.6	44.2	0.8
2016-07-05 14:00:22	24.5	668.7	122.8	51.7	1
2016-07-05 15:00:22	25.4	778.9	140.4	57.1	1
2016-07-05 16:00:22	25.5	509.9	93.2	37.1	0.6
2016-07-05 17:00:22	25.2	478.5	85.7	31.1	0.5
2016-07-05 18:00:22	24	297.2	53.6	18.8	0.3
2016-07-05 19:00:22	23.4	168.6	28.6	10.5	0.1
2016-07-05 20:00:22	21.8	32.3	7.9	3.3	0
2016-07-05 21:00:22	18.5	0	0.5	0.1	0
2016-07-05 22:00:22	16.1	0	0.1	0	0
2016-07-05 23:00:22	15.7	0	0	0	0
2016-07-06 00:00:22	16.1	0	0	0	0
2016-07-06 01:00:22	15.1	0	0	0	0
2016-07-06 02:00:22	14.3	0	0	0	0
2016-07-06 03:00:22	13.4	0	0	0	0
2016-07-06 04:00:22	13	0	0.2	0	0
2016-07-06 05:00:22	13.1	4.1	2.2	0.9	0
2016-07-06 06:00:22	13.3	50.6	12.3	5	0.1
2016-07-06 07:00:22	14.1	212.4	42.9	13.5	0.2
2016-07-06 08:00:22	14.8	215.5	41.2	15.5	0.2
2016-07-06 09:00:22	14.9	197	38.7	16.2	0.3
2016-07-06 10:00:22	15.3	263.8	50.2	20.6	0.4
2016-07-06 11:00:22	16	330.8	62.7	26.4	0.5
2016-07-06 12:00:22	17.1	534.2	97.2	41.1	0.7
2016-07-06 13:00:22	17.6	442	84.6	35.4	0.6
2016-07-06 14:00:22	19.1	828	147.3	59.3	1
2016-07-06 15:00:22	19.8	654	116.6	47.1	0.8
2016-07-06 16:00:22	19.6	490.7	88.3	35.5	0.6
2016-07-06 17:00:22	20	415.7	75.6	29.1	0.4
2016-07-06 18:00:22	19.8	338.3	59.3	20.3	0.3
2016-07-06 19:00:22	19.4	208.2	31.8	11.2	0.1
2016-07-06 20:00:22	18.4	53.7	9.4	3.9	0
2016-07-06 21:00:22	16.6	1.2	1.4	0.4	0
2016-07-06 22:00:22	14.9	0	0	0	0
2016-07-06 23:00:22	13.6	0	0	0	0
2016-07-07 00:00:22	11.7	0	0	0	0
2016-07-07 01:00:22	10.6	0	0	0	0
2016-07-07 02:00:22	9.7	0	0	0	0
2016-07-07 03:00:22	9.2	0	0	0	0
2016-07-07 04:00:22	9.2	0	0.1	0	0
2016-07-07 05:00:22	9.1	13.3	4	1.3	0
2016-07-07 06:00:22	9.5	66.3	14.5	5.4	0.1
2016-07-07 07:00:22	11	154.8	29.5	10.6	0.1
2016-07-07 08:00:22	13.8	401.4	72.2	24.8	0.3
2016-07-07 09:00:22	17.2	446.3	79.7	30.7	0.5
2016-07-07 10:00:22	18.1	519.2	93.8	39.8	0.7
2016-07-07 11:00:22	19.1	663.5	118.5	50.6	0.9
2016-07-07 12:00:22	20.5	833.9	150.1	63.7	1.2
2016-07-07 13:00:22	21.7	888.8	163.1	67.7	1.3
2016-07-07 14:00:22	22.8	867.3	157.7	65.4	1.2
2016-07-07 15:00:22	23.3	692.6	125.1	51.4	0.9
2016-07-07 16:00:22	23.1	501	92	36.3	0.6
2016-07-07 17:00:22	23.5	434.2	79.5	29.6	0.5
2016-07-07 18:00:22	22.9	322.6	58.1	20	0.3
2016-07-07 19:00:22	22.3	137.1	25.7	9.7	0.1
2016-07-07 20:00:22	21.5	77.5	11.8	4.2	0
2016-07-07 21:00:22	18.9	0.4	1.2	0.4	0
2016-07-07 22:00:22	16.8	0	0	0	0
2016-07-07 23:00:22	15.9	0	0	0	0
2016-07-08 00:00:22	15.3	0	0	0	0
2016-07-08 01:00:22	15	0	0	0	0
2016-07-08 02:00:22	14.4	0	0	0	0
2016-07-08 03:00:22	14.1	0	0	0	0
2016-07-08 04:00:22	13.8	0	0.1	0	0
2016-07-08 05:00:22	13.4	7.4	2.6	0.9	0
2016-07-08 06:00:22	13.7	57.9	11.9	4.1	0
2016-07-08 07:00:22	14.6	125.7	24.8	9.2	0.1
2016-07-08 08:00:22	16.5	269.6	50.2	18.8	0.3
2016-07-08 09:00:22	19.4	429.6	78.6	31.6	0.5
2016-07-08 10:00:22	22.6	614.6	109.3	44.8	0.7
2016-07-08 11:00:22	24.2	580	107.3	45.3	0.8
2016-07-08 12:00:22	26.3	847.1	151	62.3	1.1
2016-07-08 13:00:22	27.2	619.9	115.5	48.3	0.9
2016-07-08 14:00:22	28	549.3	102.7	43.4	0.8
2016-07-08 15:00:22	27.1	262.5	52.5	21.4	0.4
2016-07-08 16:00:22	27.1	251.9	50.1	20.1	0.3
2016-07-08 17:00:22	26.2	83.7	18.7	7.3	0.1
2016-07-08 18:00:22	25.3	97.7	21.2	8.1	0.1
2016-07-08 19:00:22	24.5	88.6	16.6	5.6	0.1
2016-07-08 20:00:22	24	61.5	10.8	3.5	0
2016-07-08 21:00:22	22.7	0.6	1.2	0.4	0
2016-07-08 22:00:22	20.5	0	0	0	0
2016-07-08 23:00:22	17.7	0	0	0	0
2016-07-09 00:00:22	17.3	0	0	0	0
2016-07-09 01:00:22	17.9	0	0	0	0
2016-07-09 02:00:22	16.9	0	0	0	0
2016-07-09 03:00:22	16	0	0	0	0
2016-07-09 04:00:22	14.7	0	0.1	0	0
2016-07-09 05:00:22	14.7	3.7	2	0.7	0
2016-07-09 06:00:22	15.3	17.8	5	1.9	0
2016-07-09 07:00:22	17.3	111	22.5	8.3	0.1
2016-07-09 08:00:22	18.6	229.5	44.4	17.5	0.3
2016-07-09 09:00:22	19.3	318.7	60.5	24.1	0.4
2016-07-09 10:00:22	20.3	496.3	90.6	37.1	0.6
2016-07-09 11:00:22	20.9	577.1	104.1	42.9	0.8
2016-07-09 12:00:22	21.6	718.9	129.6	54.8	1
2016-07-09 13:00:22	23	791.2	144.8	60	1.1
2016-07-09 14:00:22	23.8	853	154.6	64.4	1.2
2016-07-09 15:00:22	24.7	780.5	139.5	57.2	1
2016-07-09 16:00:22	24.8	547.6	100.2	40.4	0.7
2016-07-09 17:00:22	25.3	496.5	88.5	32.1	0.5
2016-07-09 18:00:22	25.2	335.4	59.4	20.2	0.3
2016-07-09 19:00:22	24.6	163.4	28.2	10.3	0.1
2016-07-09 20:00:22	22.9	29.7	8.1	3.4	0
2016-07-09 21:00:22	21.1	0.3	0.9	0.3	0
2016-07-09 22:00:22	20	0	0.1	0	0
2016-07-09 23:00:22	18.8	0	0	0	0
2016-07-10 00:00:22	17.9	0	0	0	0
2016-07-10 01:00:22	17.1	0	0	0	0
2016-07-10 02:00:22	16.3	0	0	0	0
2016-07-10 03:00:22	15.4	0	0	0	0
2016-07-10 04:00:22	14.6	0	0.1	0	0
2016-07-10 05:00:22	14.3	5.3	3	1.2	0
2016-07-10 06:00:22	14.9	113.1	21.7	5.9	0.1
2016-07-10 07:00:22	16.9	256.9	52.2	14.8	0.2
2016-07-10 08:00:22	19.6	336.8	64.4	23.1	0.3
2016-07-10 09:00:22	22.5	452.4	83.7	33	0.5
2016-07-10 10:00:22	24.6	649.8	116.6	48.3	0.8
2016-07-10 11:00:22	25.8	691.8	126.5	53.1	1
2016-07-10 12:00:22	26.9	768.8	140.9	59.2	1.1
2016-07-10 13:00:22	28	719.6	134.7	55.8	1.1
2016-07-10 14:00:22	28.5	613.3	115	47.8	0.9
2016-07-10 15:00:22	29.5	696	127.3	52	0.9
2016-07-10 16:00:22	30.2	665.7	120.2	46.5	0.8
2016-07-10 17:00:22	30.6	512.3	92.7	33.3	0.5
2016-07-10 18:00:23	30	205.1	40.9	16.3	0.2
2016-07-10 19:00:23	29.5	146.3	25.6	9.1	0.1
2016-07-10 20:00:23	28.6	45.3	9.9	3.4	0
2016-07-10 21:00:23	26.4	0.3	1	0.3	0
2016-07-10 22:00:23	24	0	0.1	0	0
2016-07-10 23:00:23	22.4	0	0	0	0
2016-07-11 00:00:23	21.2	0	0	0	0
2016-07-11 01:00:23	20.4	0	0	0	0
2016-07-11 02:00:23	19.8	0	0	0	0
2016-07-11 03:00:23	19.1	0	0	0	0
2016-07-11 04:00:23	18.6	0	0.1	0	0
2016-07-11 05:00:23	18.5	9.4	3.1	1	0
2016-07-11 06:00:23	18.8	84.8	17.2	5.4	0.1
2016-07-11 07:00:23	20.8	215.4	44.9	13.5	0.2
2016-07-11 08:00:23	25	363.2	68.9	23.8	0.3
2016-07-11 09:00:23	27.4	527.8	95.5	37.4	0.6
2016-07-11 10:00:23	28.9	667.8	119.7	48.8	0.8
2016-07-11 11:00:23	28.8	762.8	138.4	57.4	1
2016-07-11 12:00:23	29.3	751.7	139.6	58.8	1.1
2016-07-11 13:00:23	30.3	832	154.7	63.1	1.2
2016-07-11 14:00:23	30.1	628.9	117.1	47.6	0.9
2016-07-11 15:00:23	29.9	634	116.5	47.2	0.8
2016-07-11 16:00:23	30.2	528.6	96.5	37.6	0.6
2016-07-11 17:00:23	29.5	252.2	49.5	19.4	0.3
2016-07-11 18:00:23	28.5	124.4	25	9	0.1
2016-07-11 19:00:23	26.8	56.4	10.6	3.6	0.1
2016-07-11 20:00:23	25.9	36.8	8.2	2.9	0
2016-07-11 21:00:23	24.6	0.2	0.9	0.3	0
2016-07-11 22:00:23	23.4	0	0	0	0
2016-07-11 23:00:23	22.3	0	0	0	0
2016-07-12 00:00:23	21.5	0	0	0	0
2016-07-12 01:00:23	20.5	0	0	0	0
2016-07-12 02:00:23	19.8	0	0	0	0
2016-07-12 03:00:23	19.5	0	0	0	0
2016-07-12 04:00:23	19.8	0	0.1	0	0
2016-07-12 05:00:23	19.4	0.5	1.2	0.5	0
2016-07-12 06:00:23	19.1	23.3	6.1	2.2	0
2016-07-12 07:00:23	19.5	121.6	24.7	8.9	0.1
2016-07-12 08:00:23	20.3	205.9	40.9	16.1	0.2
2016-07-12 09:00:23	21.7	396.2	73.7	28.7	0.5
2016-07-12 10:00:23	22.5	564.5	101.7	40.3	0.7
2016-07-12 11:00:23	23.3	387.2	75.6	32.8	0.6
2016-07-12 12:00:23	23.4	337.5	66.4	28.2	0.5
2016-07-12 13:00:23	22.4	123	27.1	11.4	0.2
2016-07-12 14:00:23	22.1	169.3	36.5	15.4	0.3
2016-07-12 15:00:23	22.3	246.1	49.9	20.6	0.4
2016-07-12 16:00:23	22.3	191.7	39.8	16.1	0.3
2016-07-12 17:00:23	22.1	103.6	22.3	8.8	0.1
2016-07-12 18:00:23	21.7	72.6	16.1	6.2	0.1
2016-07-12 19:00:23	21.2	53.3	11.8	4.2	0.1
2016-07-12 20:00:23	20.4	26.5	5.5	1.9	0
2016-07-12 21:00:23	19.5	4.3	1.3	0.3	0
2016-07-12 22:00:23	18.4	0	0	0	0
2016-07-12 23:00:23	17.1	0	0	0	0
2016-07-13 00:00:23	16.3	0	0	0	0
2016-07-13 01:00:23	15.3	0	0	0	0
2016-07-13 02:00:23	14.6	0	0	0	0
2016-07-13 03:00:23	14.1	0	0	0	0
2016-07-13 04:00:23	13.9	0	0.1	0	0
2016-07-13 05:00:23	14.1	0	0.8	0.4	0
2016-07-13 06:00:23	14.3	44.9	10.1	3.7	0
2016-07-13 07:00:23	15.5	120.6	23.3	7.8	0.1
2016-07-13 08:00:23	16.2	64.9	14.7	5.8	0.1
2016-07-13 09:00:23	17.4	316.3	60.1	24.1	0.4
2016-07-13 10:00:23	19.2	459.6	84.9	34.2	0.5
2016-07-13 11:00:23	19.9	399.8	78.8	34.6	0.6
2016-07-13 12:00:23	20.3	198.2	41.4	17.6	0.3
2016-07-13 13:00:23	19.2	91.4	20.6	8.6	0.2
2016-07-13 14:00:23	18.1	520.2	96.3	40.1	0.7
2016-07-13 15:00:23	17.6	186.9	38.5	16.1	0.3
2016-07-13 16:00:23	18	206.7	41.1	17	0.3
2016-07-13 17:00:23	17.8	182.1	36.5	14.4	0.2
2016-07-13 18:00:23	18.2	181.9	33.5	11.2	0.1
2016-07-13 19:00:23	17.7	35.8	8.7	3.2	0
2016-07-13 20:00:23	17.2	3.6	2.1	0.7	0
2016-07-13 21:00:23	16.4	0	0.6	0.2	0
2016-07-13 22:00:23	15.6	0	0	0	0
2016-07-13 23:00:23	14.9	0	0	0	0
2016-07-14 00:00:23	14.1	0	0	0	0
2016-07-14 01:00:23	14.3	0	0	0	0
2016-07-14 02:00:23	14.1	0	0	0	0
2016-07-14 03:00:23	14	0	0	0	0
2016-07-14 04:00:23	13.5	0	0.1	0	0
2016-07-14 05:00:23	13.1	0	0.5	0.2	0
2016-07-14 06:00:23	13.1	0	1.1	0.5	0
2016-07-14 07:00:23	13.2	26.5	7.1	2.9	0
2016-07-14 08:00:23	13.2	33.3	8.7	3.7	0.1
2016-07-14 09:00:23	13	78.5	17.8	7.4	0.1
2016-07-14 10:00:23	12.8	75.7	17.4	7.5	0.1
2016-07-14 11:00:23	12.9	79.5	18.4	7.9	0.1
2016-07-14 12:00:23	13.4	159.8	33.4	13.8	0.2
2016-07-14 13:00:23	14.1	160.5	32.9	13.7	0.3
2016-07-14 14:00:23	14.8	272.4	53.9	22.6	0.4
2016-07-14 15:00:23	16.3	302.5	57.8	24.3	0.4
2016-07-14 16:00:23	17.6	317.1	60.1	24.4	0.4
2016-07-14 17:00:23	18	302.4	56.2	21.9	0.3
2016-07-14 18:00:23	18.2	194.3	34.8	12.6	0.2
2016-07-14 19:00:23	17.5	110.5	20.6	8.2	0.1
2016-07-14 20:00:23	17.1	26.2	5.7	1.9	0
2016-07-14 21:00:23	16	0.6	0.9	0.3	0
2016-07-14 22:00:23	15.2	0	0	0	0
2016-07-14 23:00:23	14.6	0	0	0	0
2016-07-15 00:00:23	13.5	0	0	0	0
2016-07-15 01:00:23	12.8	0	0	0	0
2016-07-15 02:00:23	13	0	0	0	0
2016-07-15 03:00:23	12.7	0	0	0	0
2016-07-15 04:00:23	12.9	0	0.1	0	0
2016-07-15 05:00:23	13	2.7	1.3	0.5	0
2016-07-15 06:00:23	13	15.4	4.4	1.6	0
2016-07-15 07:00:23	13.1	71.1	15.7	6.4	0.1
2016-07-15 08:00:23	13.3	82	18.1	7.5	0.1
2016-07-15 09:00:23	13.5	95.7	21.3	8.9	0.1
2016-07-15 10:00:23	13.6	243.2	49.5	20.9	0.4
2016-07-15 11:00:23	14.8	373	72.9	30.3	0.5
2016-07-15 12:00:23	15.4	267.6	53.4	22.4	0.4
2016-07-15 13:00:23	16	299.6	59.4	25	0.5
2016-07-15 14:00:23	16.3	206.1	42.1	17.5	0.3
2016-07-15 15:00:23	16.4	332.5	63.9	26.3	0.5
2016-07-15 16:00:23	17.6	415.5	76.5	30.4	0.5
2016-07-15 17:00:23	18.8	454	81.6	30.8	0.4
2016-07-15 18:00:23	19.1	344.2	60	20.3	0.3
2016-07-15 19:00:23	17.8	80.4	15.8	5.9	0.1
2016-07-15 20:00:23	17	15.6	4.6	1.7	0
2016-07-15 21:00:23	16.1	0	0.5	0.2	0
2016-07-15 22:00:23	14.4	0	0	0	0
2016-07-15 23:00:23	13	0	0	0	0
2016-07-16 00:00:23	11.5	0	0	0	0
2016-07-16 01:00:23	10.5	0	0	0	0
2016-07-16 02:00:23	9.8	0	0	0	0
2016-07-16 03:00:23	9.3	0	0	0	0
2016-07-16 04:00:23	8.9	0	0.1	0	0
2016-07-16 05:00:23	8.3	6	2.6	1	0
2016-07-16 06:00:23	8.8	92.6	17.7	5.3	0.1
2016-07-16 07:00:23	10.7	235.1	45	12.8	0.2
2016-07-16 08:00:23	13.8	393.9	70.2	23.3	0.3
2016-07-16 09:00:23	17.6	525.3	91.7	34.7	0.5
2016-07-16 10:00:23	20.2	580.3	101.9	41.1	0.7
2016-07-16 11:00:23	21	667.8	119.4	49.8	0.9
2016-07-16 12:00:23	22.4	845.6	150.7	62.9	1.1
2016-07-16 13:00:23	23.3	703.7	130.3	54.1	1
2016-07-16 14:00:23	23.5	619.8	115	47.4	0.9
2016-07-16 15:00:23	23.8	584.9	107.5	44.4	0.8
2016-07-16 16:00:23	23.8	398.3	75.1	30.1	0.5
2016-07-16 17:00:23	23	174.9	35.8	14.4	0.2
2016-07-16 18:00:23	22.7	90.5	19.6	7.7	0.1
2016-07-16 19:00:23	22.1	49.9	11.5	4.3	0.1
2016-07-16 20:00:23	21.5	16.3	5.2	2.1	0
2016-07-16 21:00:23	20.7	0	0.5	0.2	0
2016-07-16 22:00:23	20.2	0	0	0	0
2016-07-16 23:00:23	19.8	0	0	0	0
2016-07-17 00:00:23	19.6	0	0	0	0
2016-07-17 01:00:23	19.3	0	0	0	0
2016-07-17 02:00:23	18.7	0	0	0	0
2016-07-17 03:00:23	17.9	0	0	0	0
2016-07-17 04:00:23	17.3	0	0.1	0	0
2016-07-17 05:00:23	17	0	0.6	0.2	0
2016-07-17 06:00:23	16	0.7	1.6	0.7	0
2016-07-17 07:00:23	15.8	46.9	10.8	4.2	0.1
2016-07-17 08:00:23	16.6	98.1	20.8	8.1	0.1
2016-07-17 09:00:23	17.4	172.4	35.9	15.2	0.3
2016-07-17 10:00:23	19.1	375.8	72.9	30.1	0.5
2016-07-17 11:00:23	21.9	556.3	104.8	44.1	0.8
2016-07-17 12:00:23	23.7	372.9	74.5	31.8	0.6
2016-07-17 13:00:23	22.4	200.2	42.2	17.8	0.4
2016-07-17 14:00:23	21.5	230.8	48.2	20.4	0.4
2016-07-17 15:00:23	22.8	301.6	60.5	25.4	0.5
2016-07-17 16:00:23	22.9	390.4	74.9	29.8	0.5
2016-07-17 17:00:23	22.6	268.5	50.8	18.6	0.3
2016-07-17 18:00:23	23.4	259.9	49	18.2	0.3
2016-07-17 19:00:23	22.4	150.4	24.6	8.5	0.1
2016-07-17 20:00:23	21.7	37.3	8.1	3	0
2016-07-17 21:00:23	20.8	0.8	0.9	0.3	0
2016-07-17 22:00:23	19.9	0	0	0	0
2016-07-17 23:00:23	18.9	0	0	0	0
2016-07-18 00:00:23	18.8	0	0	0	0
2016-07-18 01:00:23	18.7	0	0	0	0
2016-07-18 02:00:23	18.5	0	0	0	0
2016-07-18 03:00:23	17.9	0	0	0	0
2016-07-18 04:00:23	17.1	0	0.1	0	0
2016-07-18 05:00:23	15.5	2.3	2.2	0.8	0
2016-07-18 06:00:23	15.7	95.5	19	5.1	0.1
2016-07-18 07:00:23	17.6	239.4	50.6	13.4	0.2
2016-07-18 08:00:23	19.9	380.1	72.7	25.1	0.3
2016-07-18 09:00:23	20.7	561.9	100.4	38.8	0.6
2016-07-18 10:00:23	21.9	699.2	123.4	51	0.8
2016-07-18 11:00:23	23.1	821.6	146.3	61.6	1.1
2016-07-18 12:00:23	23.9	741.2	136.3	58.4	1.1
2016-07-18 13:00:23	24.9	756.8	140.4	57.7	1.1
2016-07-18 14:00:23	25.1	665.5	125.1	52.8	1
2016-07-18 15:00:23	26.3	680	125.5	51.9	0.9
2016-07-18 16:00:23	26.5	544.9	100.1	39.4	0.7
2016-07-18 17:00:23	26.2	430.8	79	29.5	0.5
2016-07-18 18:00:23	25.9	247.8	45.7	16.5	0.2
2016-07-18 19:00:23	25.5	75.2	16.2	6.2	0.1
2016-07-18 20:00:23	24.9	17.8	4.9	1.7	0
2016-07-18 21:00:23	23.4	0.1	0.7	0.2	0
2016-07-18 22:00:23	21	0	0	0	0
2016-07-18 23:00:23	19.2	0	0	0	0
2016-07-19 00:00:23	17.8	0	0	0	0
2016-07-19 01:00:23	16.6	0	0	0	0
2016-07-19 02:00:24	15.7	0	0	0	0
2016-07-19 03:00:24	14.8	0	0	0	0
2016-07-19 04:00:24	14	0	0.1	0	0
2016-07-19 05:00:24	13.5	3.2	2.2	0.8	0
2016-07-19 06:00:24	14.1	90.6	18.6	5	0.1
2016-07-19 07:00:24	16.2	236	50.7	13.1	0.2
2016-07-19 08:00:24	18.7	396.2	74.8	25.3	0.3
2016-07-19 09:00:24	22.7	545.7	98	38.1	0.6
2016-07-19 10:00:24	25.4	676.8	120.8	49.8	0.8
2016-07-19 11:00:24	27.3	782.1	140.6	59.1	1.1
2016-07-19 12:00:24	28.2	855.3	156.2	66	1.2
2016-07-19 13:00:24	28.8	872.7	161.6	66.2	1.3
2016-07-19 14:00:24	28.8	689.2	127	53.9	1.1
2016-07-19 15:00:24	29.2	456.1	85.8	35.9	0.7
2016-07-19 16:00:24	28.7	462.5	85.4	33.5	0.6
2016-07-19 17:00:24	29.8	482.8	86.8	30.9	0.5
2016-07-19 18:00:24	29	325.7	57.8	19	0.3
2016-07-19 19:00:24	27.7	177.9	27.4	9.5	0.1
2016-07-19 20:00:24	26.7	44.6	7.8	3	0
2016-07-19 21:00:24	24.8	0	0.8	0.2	0
2016-07-19 22:00:24	22.1	0	0	0	0
2016-07-19 23:00:24	20	0	0	0	0
2016-07-20 00:00:24	18.7	0	0	0	0
2016-07-20 01:00:24	17.4	0	0	0	0
2016-07-20 02:00:24	16.5	0	0	0	0
2016-07-20 03:00:24	15.7	0	0	0	0
2016-07-20 04:00:24	14.9	0	0.1	0	0
2016-07-20 05:00:24	14.4	2.9	2.1	0.7	0
2016-07-20 06:00:24	14.6	90.1	18.4	4.9	0.1
2016-07-20 07:00:24	16.7	238.8	52	13.1	0.2
2016-07-20 08:00:24	19.8	399.9	75.5	25.5	0.4
2016-07-20 09:00:24	23.9	548	98	38.1	0.6
2016-07-20 10:00:24	26.4	682	121	49.8	0.9
2016-07-20 11:00:24	27.6	786.3	140.5	59.2	1.1
2016-07-20 12:00:24	28.9	854.5	154.8	65.1	1.2
2016-07-20 13:00:24	30.3	879.9	162.7	66.7	1.3
2016-07-20 14:00:24	31.2	835.2	152.4	62.8	1.2
2016-07-20 15:00:24	31.4	755	135.8	55.1	1
2016-07-20 16:00:24	31.8	639.6	115.3	44.1	0.8
2016-07-20 17:00:24	31.6	496.2	89.2	31.3	0.5
2016-07-20 18:00:24	31	333.2	58.5	18.9	0.3
2016-07-20 19:00:24	30.1	175.2	26.6	9.2	0.1
2016-07-20 20:00:24	28.6	41.4	7.2	2.9	0
2016-07-20 21:00:24	26.4	0	0.7	0.2	0
2016-07-20 22:00:24	24.5	0	0	0	0
2016-07-20 23:00:24	22.8	0	0	0	0
2016-07-21 00:00:24	21.4	0	0	0	0
2016-07-21 01:00:24	19.7	0	0	0	0
2016-07-21 02:00:24	19	0	0	0	0
2016-07-21 03:00:24	18.8	0	0	0	0
2016-07-21 04:00:24	18.8	0	0	0	0
2016-07-21 05:00:24	18.7	0	0.4	0	0
2016-07-21 06:00:24	19.1	1.1	1.7	0.5	0
2016-07-21 07:00:24	19.3	34.7	8.6	3.1	0
2016-07-21 08:00:24	19.3	40.3	9.6	3.6	0.1
2016-07-21 09:00:24	19.3	41.3	10.4	4	0.1
2016-07-21 10:00:24	19.6	45	11.4	4.6	0.1
2016-07-21 11:00:24	19.5	40.9	11.1	4.6	0.1
2016-07-21 12:00:24	19.7	162.7	36.4	15.1	0.3
2016-07-21 13:00:24	20.4	229	49.1	20.5	0.4
2016-07-21 14:00:24	21.3	281.8	59.3	25	0.5
2016-07-21 15:00:24	21	170	37.5	15.7	0.3
2016-07-21 16:00:24	20.4	105.4	24	9.9	0.2
2016-07-21 17:00:24	20.4	118.3	25.2	10.1	0.2
2016-07-21 18:00:24	20.6	233	41.4	14.1	0.2
2016-07-21 19:00:24	20.8	133.5	23.1	8.6	0.1
2016-07-21 20:00:24	20	15.9	5.3	2.3	0
2016-07-21 21:00:24	19.1	0	0.5	0.2	0
2016-07-21 22:00:24	18.4	0	0	0	0
2016-07-21 23:00:24	17.9	0	0	0	0
2016-07-22 00:00:24	17.5	0	0	0	0
2016-07-22 01:00:24	17.1	0	0	0	0
2016-07-22 02:00:24	#DIV/0!	0	0	0	0
2016-07-22 03:00:24	#DIV/0!	0	0	0	0
2016-07-22 04:00:24	#DIV/0!	0	0	0	0
2016-07-22 05:00:24	#DIV/0!	1.1	1	0.3	0
2016-07-22 06:00:24	#DIV/0!	21.3	5.6	2	0
2016-07-22 07:00:24	#DIV/0!	70	14.7	5.3	0.1
2016-07-22 08:00:24	#DIV/0!	167.7	32.4	11.9	0.2
2016-07-22 09:00:24	20.1	487.7	87.1	32.8	0.5
2016-07-22 10:00:24	22.9	650.9	115.2	46.2	0.8
2016-07-22 11:00:24	25.5	761.3	135.9	56.4	1
2016-07-22 12:00:24	26.9	831.8	150.8	62.9	1.1
2016-07-22 13:00:24	28.1	810.5	150.7	61.7	1.2
2016-07-22 14:00:24	29	812.1	146.9	60	1.1
2016-07-22 15:00:24	29.4	735.2	131.6	53.1	0.9
2016-07-22 16:00:24	30.1	618.7	111	42.5	0.7
2016-07-22 17:00:24	30.3	440.3	79.6	28.9	0.4
2016-07-22 18:00:24	29.8	311.9	53.5	17.9	0.2
2016-07-22 19:00:24	29	101.8	19.5	7.6	0.1
2016-07-22 20:00:24	26.1	10.2	4.8	2.2	0
2016-07-22 21:00:24	24	0	0.5	0.1	0
2016-07-22 22:00:24	22.5	0	0	0	0
2016-07-22 23:00:24	21.5	0	0	0	0
2016-07-23 00:00:24	20.4	0	0	0	0
2016-07-23 01:00:24	19.4	0	0	0	0
2016-07-23 02:00:24	18.3	0	0	0	0
2016-07-23 03:00:24	17.6	0	0	0	0
2016-07-23 04:00:24	17.1	0	0.1	0	0
2016-07-23 05:00:24	16.5	1.6	1.4	0.4	0
2016-07-23 06:00:24	16.5	47.7	10.5	3.6	0
2016-07-23 07:00:24	19	213	41.7	11.8	0.1
2016-07-23 08:00:24	20.2	293.9	55.4	19.7	0.3
2016-07-23 09:00:24	22	404.3	74.6	28.4	0.4
2016-07-23 10:00:24	23.7	394.4	74.9	30.2	0.5
2016-07-23 11:00:24	25	597.9	109.6	44.5	0.8
2016-07-23 12:00:24	26.4	478.5	91.2	38.4	0.7
2016-07-23 13:00:24	26.8	232.5	47.9	19.8	0.4
2016-07-23 14:00:24	24.8	142	33.3	13.8	0.2
2016-07-23 15:00:24	21.8	31.7	9.7	4	0.1
2016-07-23 16:00:24	19.2	63.6	15.5	6.4	0.1
2016-07-23 17:00:24	19.3	179.8	36.8	14.9	0.2
2016-07-23 18:00:24	20.2	140.5	28.2	10.8	0.1
2016-07-23 19:00:24	20.4	79.4	16.8	6.9	0.1
2016-07-23 20:00:24	19.8	17.7	4.9	1.7	0
2016-07-23 21:00:24	19.2	0	0.3	0.1	0
2016-07-23 22:00:24	18.9	0	0	0	0
2016-07-23 23:00:24	18.7	0	0	0	0
2016-07-24 00:00:24	18.3	0	0	0	0
2016-07-24 01:00:24	17.9	0	0	0	0
2016-07-24 02:00:24	17.6	0	0	0	0
2016-07-24 03:00:24	17.5	0	0	0	0
2016-07-24 04:00:24	17.4	0	0	0	0
2016-07-24 05:00:24	17.2	0.3	0.7	0.2	0
2016-07-24 06:00:24	17.4	23.9	6.3	2.3	0
2016-07-24 07:00:24	18.3	130.7	24.8	7.7	0.1
2016-07-24 08:00:24	19.5	255.4	49.7	18.7	0.3
2016-07-24 09:00:24	22.4	501.8	89.9	33.7	0.5
2016-07-24 10:00:24	24	433.7	82.8	33.8	0.6
2016-07-24 11:00:24	26	639.3	116.5	46.9	0.8
2016-07-24 12:00:24	27.1	810.9	142.5	56.7	1
2016-07-24 13:00:24	28.5	671.6	123.6	49.9	0.9
2016-07-24 14:00:24	28.4	548.1	102.4	42.7	0.8
2016-07-24 15:00:24	29.1	581	106	43.3	0.8
2016-07-24 16:00:24	28.3	345.5	64.6	25.3	0.4
2016-07-24 17:00:24	27.9	245.1	46.8	18	0.3
2016-07-24 18:00:24	28.4	280.1	47.3	15.9	0.2
2016-07-24 19:00:24	27.5	87.6	18.7	7.4	0.1
2016-07-24 20:00:24	25.2	13.4	5.3	2.1	0
2016-07-24 21:00:24	23.4	0	0.3	0.1	0
2016-07-24 22:00:24	22.3	0	0	0	0
2016-07-24 23:00:24	21.5	0	0	0	0
2016-07-25 00:00:24	20.9	0	0	0	0
2016-07-25 01:00:24	20.2	0	0	0	0
2016-07-25 02:00:24	19.5	0	0	0	0
2016-07-25 03:00:24	19	0	0	0	0
2016-07-25 04:00:24	18.6	0	0	0	0
2016-07-25 05:00:24	18.3	4.2	1.4	0.3	0
2016-07-25 06:00:24	18.4	75.5	13.2	3.7	0
2016-07-25 07:00:24	19.7	132.4	27.1	9.6	0.1
2016-07-25 08:00:24	21.4	277.9	52	18.5	0.3
2016-07-25 09:00:24	23.7	426.8	78.2	29.8	0.5
2016-07-25 10:00:24	25.9	655	115.5	45.2	0.8
2016-07-25 11:00:24	27.9	732.3	130.3	53	0.9
2016-07-25 12:00:24	28.7	550	101.2	41.5	0.8
2016-07-25 13:00:24	27.5	271.6	56.4	24.3	0.5
2016-07-25 14:00:24	27.3	224.7	46.6	19.6	0.4
2016-07-25 15:00:24	25.7	168.4	36.7	15.2	0.3
2016-07-25 16:00:24	25.2	178.6	36.7	14.5	0.3
2016-07-25 17:00:24	24.7	218.4	42.3	16.5	0.3
2016-07-25 18:00:24	25.7	225.1	41	14.4	0.2
2016-07-25 19:00:24	25	88.9	17	6.1	0.1
2016-07-25 20:00:24	24.1	25.8	6	1.9	0
2016-07-25 21:00:24	22.8	0.1	0.4	0.1	0
2016-07-25 22:00:24	21.8	0	0	0	0
2016-07-25 23:00:24	20.9	0	0	0	0
2016-07-26 00:00:24	20.1	0	0	0	0
2016-07-26 01:00:24	19.5	0	0	0	0
2016-07-26 02:00:24	18.9	0	0	0	0
2016-07-26 03:00:24	18.5	0	0	0	0
2016-07-26 04:00:24	18.4	0	0	0	0
2016-07-26 05:00:24	18.3	1	1.1	0.4	0
2016-07-26 06:00:24	18.3	21.5	6.8	2.5	0
2016-07-26 07:00:24	19.2	112.4	20.4	6.4	0.1
2016-07-26 08:00:24	20.6	130.1	26.5	9.6	0.1
2016-07-26 09:00:24	20.5	130.4	28.3	12.5	0.2
2016-07-26 10:00:24	22.6	417	76.8	29.9	0.5
2016-07-26 11:00:24	22.9	438.1	83.2	34.3	0.6
2016-07-26 12:00:24	23.1	444.7	85.2	36.8	0.7
2016-07-26 13:00:24	24.3	395.9	76.5	32.7	0.6
2016-07-26 14:00:24	24.1	222.7	47.9	21.3	0.4
2016-07-26 15:00:24	24.1	171.9	36.6	15.6	0.3
2016-07-26 16:00:24	26.1	529	96	36.2	0.6
2016-07-26 17:00:24	25.9	347.4	62.6	23.1	0.4
2016-07-26 18:00:24	26.5	310.2	52.5	17.5	0.2
2016-07-26 19:00:24	25.8	114	20.1	7.5	0.1
2016-07-26 20:00:24	24.5	20.8	5	1.8	0
2016-07-26 21:00:24	23	0	0.3	0.1	0
2016-07-26 22:00:24	21.2	0	0	0	0
2016-07-26 23:00:24	20.1	0	0	0	0
2016-07-27 00:00:24	19.5	0	0	0	0
2016-07-27 01:00:24	18.9	0	0	0	0
2016-07-27 02:00:24	18.3	0	0	0	0
2016-07-27 03:00:24	17.6	0	0	0	0
2016-07-27 04:00:24	17.1	0	0	0	0
2016-07-27 05:00:24	16.8	1.7	1.1	0.3	0
2016-07-27 06:00:24	17	44.8	8.3	2.4	0
2016-07-27 07:00:24	17.7	126.3	23.4	7.9	0.1
2016-07-27 08:00:24	19.5	226.7	43.1	15.7	0.2
2016-07-27 09:00:24	21	248.4	48.8	19.1	0.3
2016-07-27 10:00:25	22.4	248.7	50.3	21	0.4
2016-07-27 11:00:25	23.3	497.3	94.5	40.1	0.7
2016-07-27 12:00:25	25.2	701.1	128.6	53.8	1
2016-07-27 13:00:25	22.3	211.3	43.9	18.2	0.3
2016-07-27 14:00:25	20.6	227.3	48	20.5	0.4
2016-07-27 15:00:25	22.1	338.5	64.9	27.4	0.5
2016-07-27 16:00:25	24.2	526.5	97.6	37.4	0.6
2016-07-27 17:00:25	25.2	314.4	58.5	22.3	0.3
2016-07-27 18:00:25	25.4	162.9	32.1	12	0.2
2016-07-27 19:00:25	24.1	112.4	20.4	7.5	0.1
2016-07-27 20:00:25	22.5	11.2	4.4	1.8	0
2016-07-27 21:00:25	21.7	0	0.4	0.1	0
2016-07-27 22:00:25	21.7	0	0	0	0
2016-07-27 23:00:25	20.3	0	0	0	0
2016-07-28 00:00:25	19.5	0	0	0	0
2016-07-28 01:00:25	19.3	0	0	0	0
2016-07-28 02:00:25	18.5	0	0	0	0
2016-07-28 03:00:25	17	0	0	0	0
2016-07-28 04:00:25	15.7	0	0	0	0
2016-07-28 05:00:25	14.8	0.4	1.2	0.4	0
2016-07-28 06:00:25	14.4	47.9	10.6	3.6	0
2016-07-28 07:00:25	15.3	101.5	20.5	7.1	0.1
2016-07-28 08:00:25	17	160	31.8	12.5	0.2
2016-07-28 09:00:25	19.9	368.9	68.8	27	0.4
2016-07-28 10:00:25	22	405.4	77.3	31.3	0.5
2016-07-28 11:00:25	22.6	431.5	82.5	34.6	0.6
2016-07-28 12:00:25	24.2	568.8	105.6	44.6	0.8
2016-07-28 13:00:25	24.7	644	119.5	49.3	0.9
2016-07-28 14:00:25	25.2	499.2	92.5	37.8	0.7
2016-07-28 15:00:25	25.3	501.5	92.8	37.1	0.6
2016-07-28 16:00:25	25.7	536.3	96.2	35.7	0.6
2016-07-28 17:00:25	25.9	436.2	78.4	28.4	0.4
2016-07-28 18:00:25	25.6	302.5	52.2	17.7	0.2
2016-07-28 19:00:25	24.8	77.2	16.9	7.5	0.1
2016-07-28 20:00:25	23.9	8.3	4.5	2.1	0
2016-07-28 21:00:25	21.9	0	0.3	0.1	0
2016-07-28 22:00:25	20.1	0	0	0	0
2016-07-28 23:00:25	19	0	0	0	0
2016-07-29 00:00:25	18.3	0	0	0	0
2016-07-29 01:00:25	19	0	0	0	0
2016-07-29 02:00:25	17.6	0	0	0	0
2016-07-29 03:00:25	16.6	0	0	0	0
2016-07-29 04:00:25	16.1	0	0	0	0
2016-07-29 05:00:25	15.9	0.2	0.8	0.3	0
2016-07-29 06:00:25	16.2	58.5	10.4	2.8	0
2016-07-29 07:00:25	16.8	39.3	9	3.1	0
2016-07-29 08:00:25	17.2	76.7	17.2	6.8	0.1
2016-07-29 09:00:25	18.1	270.1	50.9	20.7	0.3
2016-07-29 10:00:25	20.4	411.8	75.4	30.7	0.5
2016-07-29 11:00:25	22.2	553.3	100.9	42.3	0.7
2016-07-29 12:00:25	23.4	615.8	114.2	47.5	0.9
2016-07-29 13:00:25	24.2	659	122.5	51.8	1
2016-07-29 14:00:25	24	332.1	66.1	28.6	0.5
2016-07-29 15:00:25	23.5	435.5	82.9	34.3	0.6
2016-07-29 16:00:25	24	159	32.7	13.6	0.2
2016-07-29 17:00:25	23.8	261.4	50	19.1	0.3
2016-07-29 18:00:25	22.8	79.9	17.9	7.5	0.1
2016-07-29 19:00:25	21.3	94.2	17.1	5.8	0.1
2016-07-29 20:00:25	20.5	8.8	4.4	1.9	0
2016-07-29 21:00:25	19.4	0	0.1	0	0
2016-07-29 22:00:25	17.9	0	0	0	0
2016-07-29 23:00:25	17.2	0	0	0	0
2016-07-30 00:00:25	17.1	0	0	0	0
2016-07-30 01:00:25	17	0	0	0	0
2016-07-30 02:00:25	16.3	0	0	0	0
2016-07-30 03:00:25	15.8	0	0	0	0
2016-07-30 04:00:25	15.8	0	0	0	0
2016-07-30 05:00:25	15.6	0.4	1	0.4	0
2016-07-30 06:00:25	16	78.2	13	3	0
2016-07-30 07:00:25	16.9	136.5	26.4	7.3	0.1
2016-07-30 08:00:25	18.4	268	51.7	18.9	0.3
2016-07-30 09:00:25	20.7	354.9	68.6	27.9	0.4
2016-07-30 10:00:25	22.7	466.6	88	36.5	0.6
2016-07-30 11:00:25	23.5	679.9	124.2	52.7	0.9
2016-07-30 12:00:25	24.8	659.1	121.9	52.8	1
2016-07-30 13:00:25	25.2	490.1	94.1	40.9	0.8
2016-07-30 14:00:25	25.7	700.6	128.1	52.5	1
2016-07-30 15:00:25	26.3	569	103.6	41.5	0.7
2016-07-30 16:00:25	26.4	440.5	82.2	33.1	0.6
2016-07-30 17:00:25	25.9	336.4	62.6	23.8	0.4
2016-07-30 18:00:25	25.7	245.2	44.5	16	0.2
2016-07-30 19:00:25	24.5	85.8	16.9	6.9	0.1
2016-07-30 20:00:25	23.3	12.8	4.5	1.9	0
2016-07-30 21:00:25	21.7	0	0.3	0.1	0
2016-07-30 22:00:25	20.1	0	0	0	0
2016-07-30 23:00:25	19	0	0	0	0
2016-07-31 00:00:25	18.3	0	0	0	0
2016-07-31 01:00:25	17.9	0	0	0	0
2016-07-31 02:00:25	17.3	0	0	0	0
2016-07-31 03:00:25	17.4	0	0	0	0
2016-07-31 04:00:25	16.4	0	0	0	0
2016-07-31 05:00:25	15.6	0.3	0.7	0.2	0
2016-07-31 06:00:25	15.8	25.1	6.7	2.5	0
2016-07-31 07:00:25	16.6	110.7	22.2	7.1	0.1
2016-07-31 08:00:25	17.8	165.2	32.8	12.6	0.2
2016-07-31 09:00:25	19.7	254	49.8	19.7	0.3
2016-07-31 10:00:25	21.5	216.3	43.8	18.1	0.3
2016-07-31 11:00:25	23.2	364	71.7	30.2	0.6
2016-07-31 12:00:25	24.1	545.4	104	43.5	0.8
2016-07-31 13:00:25	25.1	708.2	132.1	54.6	1
2016-07-31 14:00:25	26	594.5	110.7	46	0.9
2016-07-31 15:00:25	24	94.9	20.8	8.4	0.2
2016-07-31 16:00:25	21.4	119.5	25.4	10.3	0.2
2016-07-31 17:00:25	21.3	153.2	31	12.4	0.2
2016-07-31 18:00:25	22.7	141.4	28.7	11.4	0.2
2016-07-31 19:00:25	20.8	22.5	7.4	3.6	0.1
2016-07-31 20:00:25	18.4	1.9	1.5	0.5	0
2016-07-31 21:00:25	17.9	0	0.1	0	0
2016-07-31 22:00:25	17.4	0	0	0	0
2016-07-31 23:00:25	16.6	0	0	0	0
2016-08-01 00:00:25	16	0	0	0	0
2016-08-01 01:00:25	15	0	0	0	0
2016-08-01 02:00:25	14.4	0	0	0	0
2016-08-01 03:00:25	14.4	0	0	0	0
2016-08-01 04:00:25	13.9	0	0	0	0
2016-08-01 05:00:25	13.5	0.4	1	0.3	0
2016-08-01 06:00:25	13.3	41.3	9.8	3.4	0
2016-08-01 07:00:25	14	120.9	26.2	9.3	0.1
2016-08-01 08:00:25	16.2	343.7	63.1	20.9	0.3
2016-08-01 09:00:25	17.4	427.8	75.5	29.3	0.4
2016-08-01 10:00:25	19	678.5	117.7	46.9	0.7
2016-08-01 11:00:25	19.9	622.5	111	46.9	0.8
2016-08-01 12:00:25	20.6	636.1	115	48.1	0.9
2016-08-01 13:00:25	20.4	360.6	69.6	29.8	0.6
2016-08-01 14:00:25	21.2	524.3	97.8	41.3	0.7
2016-08-01 15:00:25	21.2	255	48.9	20	0.3
2016-08-01 16:00:25	21.4	256	50.8	21.2	0.3
2016-08-01 17:00:25	21.8	352.1	63	22.3	0.3
2016-08-01 18:00:25	21.7	160.4	31.5	12.5	0.2
2016-08-01 19:00:25	21.1	113.3	18.3	6.8	0.1
2016-08-01 20:00:25	19.8	22.3	4.8	1.9	0
2016-08-01 21:00:25	17.4	0	0.2	0	0
2016-08-01 22:00:25	15.7	0	0	0	0
2016-08-01 23:00:25	14.2	0	0	0	0
2016-08-02 00:00:25	13.8	0	0	0	0
2016-08-02 01:00:25	13.4	0	0	0	0
2016-08-02 02:00:25	12.8	0	0	0	0
2016-08-02 03:00:25	12.5	0	0	0	0
2016-08-02 04:00:25	12.5	0	0	0	0
2016-08-02 05:00:25	12.6	0	0.3	0	0
2016-08-02 06:00:25	12.5	3.7	2.2	0.8	0
2016-08-02 07:00:25	12.6	24.5	6.6	2.5	0
2016-08-02 08:00:25	13.1	65.2	15	6.2	0.1
2016-08-02 09:00:25	13.7	147.3	30.8	12.5	0.2
2016-08-02 10:00:25	14.8	194.5	40.2	16.5	0.3
2016-08-02 11:00:25	16.4	351.3	68.4	28.2	0.5
2016-08-02 12:00:25	17.7	326.8	64.7	27	0.5
2016-08-02 13:00:25	18.1	235.7	48.4	20.7	0.4
2016-08-02 14:00:25	18.9	435.6	84.4	36.1	0.7
2016-08-02 15:00:25	18.6	276.6	55.2	23.2	0.4
2016-08-02 16:00:25	18.6	260.6	51.6	21.4	0.4
2016-08-02 17:00:25	18.2	136.3	29.3	12.1	0.2
2016-08-02 18:00:25	18	131.2	26.7	10.6	0.1
2016-08-02 19:00:25	18	29.8	7.2	2.6	0
2016-08-02 20:00:25	17.7	4.2	1.9	0.7	0
2016-08-02 21:00:25	17.4	0	0.1	0	0
2016-08-02 22:00:25	16.9	0	0	0	0
2016-08-02 23:00:25	16.3	0	0	0	0
2016-08-03 00:00:25	16.4	0	0	0	0
2016-08-03 01:00:25	16.1	0	0	0	0
2016-08-03 02:00:25	16.4	0	0	0	0
2016-08-03 03:00:25	16.6	0	0	0	0
2016-08-03 04:00:25	16.2	0	0	0	0
2016-08-03 05:00:25	16.1	0.4	0.6	0.2	0
2016-08-03 06:00:25	16.5	38.2	8.1	2.6	0
2016-08-03 07:00:25	16.9	97	20.2	7.7	0.1
2016-08-03 08:00:25	18.2	148.3	30.8	12.8	0.2
2016-08-03 09:00:25	19.4	154.4	32.3	13.3	0.2
2016-08-03 10:00:25	20.2	132.2	28.9	12.2	0.2
2016-08-03 11:00:25	20.8	154.4	33.9	14.4	0.3
2016-08-03 12:00:25	20.6	204.8	44.6	19.3	0.4
2016-08-03 13:00:25	21.2	254.3	53.2	22.8	0.5
2016-08-03 14:00:25	21	186.4	41.3	17.7	0.3
2016-08-03 15:00:25	20.6	168.8	37.4	16.1	0.3
2016-08-03 16:00:25	20.2	173.6	37.9	16	0.3
2016-08-03 17:00:25	20.2	133.6	28.9	11.7	0.2
2016-08-03 18:00:25	19.3	41.1	10.6	4.3	0.1
2016-08-03 19:00:25	18.9	15.1	5	2	0
2016-08-03 20:00:25	19	0.3	1.1	0.4	0
2016-08-03 21:00:25	18.7	0	0.1	0	0
2016-08-03 22:00:25	18.5	0	0	0	0
2016-08-03 23:00:25	18.3	0	0	0	0
2016-08-04 00:00:25	18.1	0	0	0	0
2016-08-04 01:00:25	17.7	0	0	0	0
2016-08-04 02:00:25	17.2	0	0	0	0
2016-08-04 03:00:25	17.1	0	0	0	0
2016-08-04 04:00:25	17	0	0	0	0
2016-08-04 05:00:25	16.7	0	0.4	0.1	0
2016-08-04 06:00:25	16.8	14.3	4.2	1.6	0
2016-08-04 07:00:25	17.6	73.8	15.6	5.9	0.1
2016-08-04 08:00:25	19.4	216	42.1	15.8	0.2
2016-08-04 09:00:25	21.2	306.5	57.8	22.9	0.4
2016-08-04 10:00:25	23	426.2	81	33	0.6
2016-08-04 11:00:25	23.5	274.7	55.9	22.9	0.4
2016-08-04 12:00:25	24	229.4	48.2	20.1	0.4
2016-08-04 13:00:25	24.3	262.1	54.3	22.7	0.4
2016-08-04 14:00:25	24.5	304.8	62.4	25.8	0.5
2016-08-04 15:00:25	24.9	266.9	55	22.6	0.4
2016-08-04 16:00:25	23.6	242.8	49.4	20.1	0.3
2016-08-04 17:00:25	22.2	136.8	29	11.4	0.2
2016-08-04 18:00:26	22.5	83.3	18.8	7.4	0.1
2016-08-04 19:00:26	21.8	29.2	7.5	2.7	0
2016-08-04 20:00:26	20.5	4.2	2	0.8	0
2016-08-04 21:00:26	19.8	0	0.1	0	0
2016-08-04 22:00:26	19.1	0	0	0	0
2016-08-04 23:00:26	17	0	0	0	0
2016-08-05 00:00:26	15.9	0	0	0	0
2016-08-05 01:00:26	15.5	0	0	0	0
2016-08-05 02:00:26	15.2	0	0	0	0
2016-08-05 03:00:26	14.9	0	0	0	0
2016-08-05 04:00:26	14.8	0	0	0	0
2016-08-05 05:00:26	14.9	0	0.2	0	0
2016-08-05 06:00:26	14.6	10.6	3.5	1.3	0
2016-08-05 07:00:26	14.7	97.7	20.3	7.3	0.1
2016-08-05 08:00:26	15.9	125.8	26.6	9.8	0.1
2016-08-05 09:00:26	16.9	261.2	50.8	20	0.3
2016-08-05 10:00:26	17.7	289.2	56.6	23.3	0.4
2016-08-05 11:00:26	18.3	282.8	56.7	23.7	0.4
2016-08-05 12:00:26	18.9	327.6	65	27	0.5
2016-08-05 13:00:26	19.6	362.8	71.4	29.6	0.5
2016-08-05 14:00:26	20.5	397.1	77	32	0.6
2016-08-05 15:00:26	21.1	368.2	71.7	29.5	0.5
2016-08-05 16:00:26	21.7	301.6	58.8	23.6	0.4
2016-08-05 17:00:26	21.6	174.8	35.8	14.9	0.2
2016-08-05 18:00:26	20	66.6	13.8	4.9	0.1
2016-08-05 19:00:26	20.1	143.6	23	7.4	0.1
2016-08-05 20:00:26	18.9	15.9	3.9	1.3	0
2016-08-05 21:00:26	17.6	0	0.1	0	0
2016-08-05 22:00:26	17.3	0	0	0	0
2016-08-05 23:00:26	16.6	0	0	0	0
2016-08-06 00:00:26	15.5	0	0	0	0
2016-08-06 01:00:26	14.8	0	0	0	0
2016-08-06 02:00:26	13.8	0	0	0	0
2016-08-06 03:00:26	13.2	0	0	0	0
2016-08-06 04:00:26	12.9	0	0	0	0
2016-08-06 05:00:26	12.4	0.1	0.5	0.2	0
2016-08-06 06:00:26	12.2	41.5	9.3	2.9	0
2016-08-06 07:00:26	13.4	180.3	37.6	9.9	0.1
2016-08-06 08:00:26	15.6	305.8	57.5	18.8	0.2
2016-08-06 09:00:26	18.3	433.1	76.5	28.1	0.4
2016-08-06 10:00:26	20.4	399.5	75.1	30.3	0.5
2016-08-06 11:00:26	20.6	297.2	58.6	24.8	0.4
2016-08-06 12:00:26	20.8	671.3	122.7	50.5	0.9
2016-08-06 13:00:26	21.8	768.9	139.3	56.9	1
2016-08-06 14:00:26	22.5	692.6	123.9	50.6	0.9
2016-08-06 15:00:26	23.1	622.4	111.3	44.8	0.8
2016-08-06 16:00:26	23	446.4	81.3	32	0.5
2016-08-06 17:00:26	22.8	369.7	66.2	24.2	0.4
2016-08-06 18:00:26	21.7	147.3	29.4	12	0.2
2016-08-06 19:00:26	21.2	83.1	15.5	5.8	0.1
2016-08-06 20:00:26	20.1	9.1	3.4	1.2	0
2016-08-06 21:00:26	18.1	0	0.1	0	0
2016-08-06 22:00:26	16.2	0	0	0	0
2016-08-06 23:00:26	14.6	0	0	0	0
2016-08-07 00:00:26	13.6	0	0	0	0
2016-08-07 01:00:26	13	0	0	0	0
2016-08-07 02:00:26	12.4	0	0	0	0
2016-08-07 03:00:26	11.9	0	0	0	0
2016-08-07 04:00:26	11.5	0	0	0	0
2016-08-07 05:00:26	11	0.1	0.5	0.1	0
2016-08-07 06:00:26	11	40.1	8.9	2.8	0
2016-08-07 07:00:26	12.1	175.7	37.3	9.5	0.1
2016-08-07 08:00:26	14.8	337.3	62.9	20	0.3
2016-08-07 09:00:26	18.5	433.2	77.7	30.3	0.5
2016-08-07 10:00:26	20.9	561.1	102.1	42.3	0.7
2016-08-07 11:00:26	22.5	751.8	133.1	55.5	1
2016-08-07 12:00:26	23.9	825.4	147.3	61.3	1.1
2016-08-07 13:00:26	25.1	837.9	152.2	63	1.2
2016-08-07 14:00:26	26.1	797.5	142.9	59.3	1.1
2016-08-07 15:00:26	26.7	708.1	127.3	51.4	0.9
2016-08-07 16:00:26	26.7	588.6	106.3	40.2	0.7
2016-08-07 17:00:26	26.9	403.9	73.4	26.1	0.4
2016-08-07 18:00:26	26.8	238	41.9	14.7	0.2
2016-08-07 19:00:26	26.2	140.6	20.6	7.3	0.1
2016-08-07 20:00:26	24.9	14.1	3.6	1.3	0
2016-08-07 21:00:26	23.5	0	0.1	0	0
2016-08-07 22:00:26	20.3	0	0	0	0
2016-08-07 23:00:26	18.2	0	0	0	0
2016-08-08 00:00:26	16.7	0	0	0	0
2016-08-08 01:00:26	15.9	0	0	0	0
2016-08-08 02:00:26	15.2	0	0	0	0
2016-08-08 03:00:26	14.6	0	0	0	0
2016-08-08 04:00:26	14.3	0	0	0	0
2016-08-08 05:00:26	14	0	0.5	0.1	0
2016-08-08 06:00:26	14.7	48.1	10.9	2.7	0
2016-08-08 07:00:26	17.4	176.5	38.4	7.9	0.1
2016-08-08 08:00:26	19.6	203.8	41.2	16.5	0.2
2016-08-08 09:00:26	21.9	467.1	84.1	33	0.5
2016-08-08 10:00:26	24.6	574.6	104.9	42.4	0.7
2016-08-08 11:00:26	25.4	414.9	78.9	33.9	0.6
2016-08-08 12:00:26	25.6	452.6	84.5	36.1	0.7
2016-08-08 13:00:26	26.1	716.4	130.8	55.5	1
2016-08-08 14:00:26	27.1	715.4	128.2	52.4	1
2016-08-08 15:00:26	27.4	550.7	101.1	41.8	0.7
2016-08-08 16:00:26	27.8	492.2	89.4	34.1	0.6
2016-08-08 17:00:26	27.9	419.3	75.2	26.3	0.4
2016-08-08 18:00:26	26.8	209	37.7	13.4	0.2
2016-08-08 19:00:26	25.6	26.1	6.3	2.3	0
2016-08-08 20:00:26	22.8	13.8	3.4	1	0
2016-08-08 21:00:26	20.4	0	0.1	0	0
2016-08-08 22:00:26	19.5	0	0	0	0
2016-08-08 23:00:26	19	0	0	0	0
2016-08-09 00:00:26	18.6	0	0	0	0
2016-08-09 01:00:26	18.3	0	0	0	0
2016-08-09 02:00:26	18	0	0	0	0
2016-08-09 03:00:26	17.8	0	0	0	0
2016-08-09 04:00:26	17.5	0	0	0	0
2016-08-09 05:00:26	17	0	0.3	0.1	0
2016-08-09 06:00:26	16.6	6	2.8	1.1	0
2016-08-09 07:00:26	16.2	55.6	12.5	4.8	0.1
2016-08-09 08:00:26	16.6	139.9	27.8	10.3	0.1
2016-08-09 09:00:26	15.8	92.4	20.8	8.4	0.1
2016-08-09 10:00:26	15.9	167.3	35.4	14.3	0.3
2016-08-09 11:00:26	17	287.1	56.8	23.4	0.4
2016-08-09 12:00:26	18.6	420.9	80.6	34.2	0.6
2016-08-09 13:00:26	19.9	630.8	113.7	46.3	0.8
2016-08-09 14:00:26	20.3	498	90.2	36.9	0.7
2016-08-09 15:00:26	21	404.3	75.3	31.3	0.5
2016-08-09 16:00:26	21	329	61.7	24.4	0.4
2016-08-09 17:00:26	20.5	141.5	28.7	11.6	0.2
2016-08-09 18:00:26	19.7	104	21.3	8.4	0.1
2016-08-09 19:00:26	19.1	31.6	7.8	3	0
2016-08-09 20:00:26	18.3	0.7	1	0.3	0
2016-08-09 21:00:26	17.3	0	0	0	0
2016-08-09 22:00:26	14.8	0	0	0	0
2016-08-09 23:00:26	13.8	0	0	0	0
2016-08-10 00:00:26	13.6	0	0	0	0
2016-08-10 01:00:26	13.3	0	0	0	0
2016-08-10 02:00:26	12.8	0	0	0	0
2016-08-10 03:00:26	12.5	0	0	0	0
2016-08-10 04:00:26	12.3	0	0	0	0
2016-08-10 05:00:26	12.2	0	0.1	0	0
2016-08-10 06:00:26	12.3	3	1.6	0.5	0
2016-08-10 07:00:26	12	6.9	3	1	0
2016-08-10 08:00:26	11.4	52.1	12.3	4.9	0.1
2016-08-10 09:00:26	11.8	79.7	17.9	7.1	0.1
2016-08-10 10:00:26	11.9	133.1	28.5	11.7	0.2
2016-08-10 11:00:26	13.7	464.8	85.4	34.5	0.6
2016-08-10 12:00:26	16	402.8	77.2	32.6	0.6
2016-08-10 13:00:26	13.1	573.9	103.4	41.4	0.7
2016-08-10 14:00:26	15.1	785	136.8	56.7	0.9
2016-08-10 15:00:26	15.6	504.8	92.7	39	0.6
2016-08-10 16:00:26	15.1	341.5	62.7	25.1	0.4
2016-08-10 17:00:26	15.7	226.7	40.5	14.3	0.2
2016-08-10 18:00:26	15.6	188.1	32.4	11.6	0.1
2016-08-10 19:00:26	15.5	119.2	16	5.5	0.1
2016-08-10 20:00:26	13.9	6.8	2.8	1.1	0
2016-08-10 21:00:26	11.3	0	0.1	0	0
2016-08-10 22:00:26	9.7	0	0	0	0
2016-08-10 23:00:26	8.7	0	0	0	0
2016-08-11 00:00:26	8	0	0	0	0
2016-08-11 01:00:26	7.1	0	0	0	0
2016-08-11 02:00:26	6.7	0	0	0	0
2016-08-11 03:00:26	6.1	0	0	0	0
2016-08-11 04:00:26	5.6	0	0	0	0
2016-08-11 05:00:26	5.2	0	0.4	0.1	0
2016-08-11 06:00:26	5.2	43.1	9.5	2.6	0
2016-08-11 07:00:26	6.6	183	40.4	9.2	0.1
2016-08-11 08:00:26	9.1	345.5	63.3	19.8	0.2
2016-08-11 09:00:26	12.5	435.1	74	27.9	0.4
2016-08-11 10:00:26	14.9	452.1	78.7	30.8	0.5
2016-08-11 11:00:26	15.6	454.3	81.5	35.3	0.6
2016-08-11 12:00:26	17.2	709.2	124.3	50.1	0.8
2016-08-11 13:00:26	17.8	629.9	114.9	47.4	0.8
2016-08-11 14:00:26	17.5	393.5	75.4	31.2	0.6
2016-08-11 15:00:26	17.3	351.6	66.7	27.9	0.5
2016-08-11 16:00:26	17.7	325.7	61.3	24.8	0.4
2016-08-11 17:00:26	17.7	228.5	43.5	17.3	0.3
2016-08-11 18:00:26	17.1	89.9	18.5	7.2	0.1
2016-08-11 19:00:26	16.8	39.5	8.9	3.3	0
2016-08-11 20:00:26	16.2	2.1	1.4	0.5	0
2016-08-11 21:00:26	15.8	0	0	0	0
2016-08-11 22:00:26	15	0	0	0	0
2016-08-11 23:00:26	14.6	0	0	0	0
2016-08-12 00:00:26	14.3	0	0	0	0
2016-08-12 01:00:26	13	0	0	0	0
2016-08-12 02:00:26	12.1	0	0	0	0
2016-08-12 03:00:26	11.9	0	0	0	0
2016-08-12 04:00:26	12.2	0	0	0	0
2016-08-12 05:00:26	12.7	0	0.2	0	0
2016-08-12 06:00:26	12.5	2.6	1.8	0.7	0
2016-08-12 07:00:26	12.4	32.7	8.2	3.2	0
2016-08-12 08:00:26	12.3	58.1	13.6	5.4	0.1
2016-08-12 09:00:26	12.6	85	19.1	7.8	0.1
2016-08-12 10:00:26	13.3	101.6	22.6	9.4	0.2
2016-08-12 11:00:26	14.6	124.4	27.4	11.6	0.2
2016-08-12 12:00:26	15	102.5	23.6	10	0.2
2016-08-12 13:00:26	15.8	130.8	29	12.3	0.2
2016-08-12 14:00:26	16.5	134.3	29.6	12.4	0.2
2016-08-12 15:00:26	18.1	256.5	51.9	21.5	0.4
2016-08-12 16:00:26	18.5	221.4	45.7	19.1	0.3
2016-08-12 17:00:26	18.6	142.9	29.1	11.4	0.2
2016-08-12 18:00:26	19	81.6	18	7	0.1
2016-08-12 19:00:26	19	54.9	11.4	4	0
2016-08-12 20:00:26	18.4	5.1	1.9	0.6	0
2016-08-12 21:00:26	17.9	0	0.1	0	0
2016-08-12 22:00:26	17.3	0	0	0	0
2016-08-12 23:00:26	17.2	0	0	0	0
2016-08-13 00:00:26	17	0	0	0	0
2016-08-13 01:00:26	16.7	0	0	0	0
2016-08-13 02:00:27	16.3	0	0	0	0
2016-08-13 03:00:27	15.3	0	0	0	0
2016-08-13 04:00:27	14.6	0	0	0	0
2016-08-13 05:00:27	14.2	0	0.2	0	0
2016-08-13 06:00:27	14.6	26.5	6.7	2.2	0
2016-08-13 07:00:27	16	139	29	8.3	0.1
2016-08-13 08:00:27	19.1	326	62.8	20	0.3
2016-08-13 09:00:27	21.2	476.1	83.6	32.2	0.5
2016-08-13 10:00:27	22.1	486.2	89	35.5	0.6
2016-08-13 11:00:27	23	641.8	113.9	47.1	0.8
2016-08-13 12:00:27	24.1	739.6	133.4	55.3	1
2016-08-13 13:00:27	25.2	804.6	145	60.3	1.1
2016-08-13 14:00:27	26.1	781.2	139.1	57.4	1
2016-08-13 15:00:27	26.6	654.5	117.2	46.9	0.8
2016-08-13 16:00:27	27.1	487.2	89.3	34.4	0.6
2016-08-13 17:00:27	27.3	422.2	75.2	25.8	0.4
2016-08-13 18:00:27	27.1	239.9	39.8	13.7	0.2
2016-08-13 19:00:27	26.4	91	13.9	5.4	0.1
2016-08-13 20:00:27	24.7	1.8	1.9	0.8	0
2016-08-13 21:00:27	23.2	0	0.1	0	0
2016-08-13 22:00:27	21.3	0	0	0	0
2016-08-13 23:00:27	20.9	0	0	0	0
2016-08-14 00:00:27	19.4	0	0	0	0
2016-08-14 01:00:27	18.4	0	0	0	0
2016-08-14 02:00:27	17.4	0	0	0	0
2016-08-14 03:00:27	15.6	0	0	0	0
2016-08-14 04:00:27	14.4	0	0	0	0
2016-08-14 05:00:27	13.9	0	0.3	0.1	0
2016-08-14 06:00:27	13.3	20	6.1	2	0
2016-08-14 07:00:27	14.2	148.3	33.7	8.2	0.1
2016-08-14 08:00:27	16.4	298.3	56.5	18.2	0.2
2016-08-14 09:00:27	20	490.7	85.5	32.3	0.5
2016-08-14 10:00:27	22	536	96.6	37.9	0.6
2016-08-14 11:00:27	22	316.5	62.5	26.3	0.5
2016-08-14 12:00:27	23	440.4	84.5	35.3	0.7
2016-08-14 13:00:27	23.5	522.8	97.9	41.2	0.8
2016-08-14 14:00:27	24.2	339.7	65.1	27	0.5
2016-08-14 15:00:27	23.4	375.2	70.8	29.2	0.5
2016-08-14 16:00:27	23.4	392.8	72.4	28.4	0.5
2016-08-14 17:00:27	23.3	250.5	46.4	17.5	0.3
2016-08-14 18:00:27	23.1	194.5	32.7	11.2	0.1
2016-08-14 19:00:27	22.3	58.2	11.7	4.3	0.1
2016-08-14 20:00:27	21.2	3.7	1.9	0.6	0
2016-08-14 21:00:27	19.5	0	0.1	0	0
2016-08-14 22:00:27	17.4	0	0	0	0
2016-08-14 23:00:27	15.8	0	0	0	0
2016-08-15 00:00:27	15.2	0	0	0	0
2016-08-15 01:00:27	14.4	0	0	0	0
2016-08-15 02:00:27	13.3	0	0	0	0
2016-08-15 03:00:27	12.6	0	0	0	0
2016-08-15 04:00:27	12.4	0	0	0	0
2016-08-15 05:00:27	12.4	0	0.2	0	0
2016-08-15 06:00:27	12.3	12.5	3.9	1.4	0
2016-08-15 07:00:27	13	78.6	16	5.8	0.1
2016-08-15 08:00:27	15.1	181.1	34.7	13.1	0.2
2016-08-15 09:00:27	17.9	454.8	79	30.1	0.4
2016-08-15 10:00:27	19.4	529.5	94.3	37.7	0.6
2016-08-15 11:00:27	20	578.7	103.6	43.3	0.7
2016-08-15 12:00:27	20.7	444.6	86.3	38.6	0.7
2016-08-15 13:00:27	21.7	497.4	91.2	38.7	0.7
2016-08-15 14:00:27	22.2	594	105.2	42.5	0.8
2016-08-15 15:00:27	22.3	527.5	93.6	36.6	0.6
2016-08-15 16:00:27	21.6	378.8	69.5	27.2	0.4
2016-08-15 17:00:27	21.4	218.1	41.6	16.7	0.3
2016-08-15 18:00:27	21.4	245.2	39.1	13.3	0.2
2016-08-15 19:00:27	20.6	89.7	13.9	5.1	0.1
2016-08-15 20:00:27	19.3	3.4	1.9	0.7	0
2016-08-15 21:00:27	17.7	0	0	0	0
2016-08-15 22:00:27	16.5	0	0	0	0
2016-08-15 23:00:27	15.3	0	0	0	0
2016-08-16 00:00:27	13.8	0	0	0	0
2016-08-16 01:00:27	12.4	0	0	0	0
2016-08-16 02:00:27	11.4	0	0	0	0
2016-08-16 03:00:27	10.8	0	0	0	0
2016-08-16 04:00:27	10.4	0	0	0	0
2016-08-16 05:00:27	9.6	0	0.2	0	0
2016-08-16 06:00:27	9.3	28.2	6.6	1.9	0
2016-08-16 07:00:27	10.4	146.3	31.6	8	0.1
2016-08-16 08:00:27	12.1	236.6	46.3	15.9	0.2
2016-08-16 09:00:27	14.8	465.5	79.5	30.6	0.4
2016-08-16 10:00:27	18.2	616.5	107.6	42.8	0.7
2016-08-16 11:00:27	20.2	561.7	100.7	41.1	0.7
2016-08-16 12:00:27	21	545.5	101.9	43.9	0.8
2016-08-16 13:00:27	22.3	727.8	130.1	53.9	1
2016-08-16 14:00:27	23	761	133.7	54.2	1
2016-08-16 15:00:27	22.6	713.9	124.2	48.2	0.8
2016-08-16 16:00:27	22.2	560.9	96.2	35	0.6
2016-08-16 17:00:27	22.5	414.5	70.7	24.2	0.3
2016-08-16 18:00:27	22.1	224.2	35.9	12.6	0.2
2016-08-16 19:00:27	21.2	73.8	12.4	4.8	0.1
2016-08-16 20:00:27	19.4	2	1.7	0.6	0
2016-08-16 21:00:27	17.3	0	0	0	0
2016-08-16 22:00:27	15	0	0	0	0
2016-08-16 23:00:27	14	0	0	0	0
2016-08-17 00:00:27	13.4	0	0	0	0
2016-08-17 01:00:27	13.3	0	0	0	0
2016-08-17 02:00:27	12.6	0	0	0	0
2016-08-17 03:00:27	11.7	0	0	0	0
2016-08-17 04:00:27	9.7	0	0	0	0
2016-08-17 05:00:27	9.2	0	0.2	0	0
2016-08-17 06:00:27	8.8	29.2	7.1	1.9	0
2016-08-17 07:00:27	9.5	47.3	10.8	4	0
2016-08-17 08:00:27	10.7	87.6	18.5	7.4	0.1
2016-08-17 09:00:27	12.4	126.8	26	10.4	0.2
2016-08-17 10:00:27	12.9	255.1	48.7	19.5	0.3
2016-08-17 11:00:27	15	630.6	111.7	46.9	0.8
2016-08-17 12:00:27	17.6	816.5	142.1	57.6	1
2016-08-17 13:00:27	19.3	869.3	150	60.7	1.1
2016-08-17 14:00:27	19.8	766	131.4	52.4	0.9
2016-08-17 15:00:27	20.6	581	102.7	40.9	0.7
2016-08-17 16:00:27	20.3	531.9	92.2	34.1	0.5
2016-08-17 17:00:27	20.7	402.1	68.9	23.6	0.3
2016-08-17 18:00:27	20.1	235.9	36.8	12.8	0.2
2016-08-17 19:00:27	19.3	83.3	12.3	4.8	0.1
2016-08-17 20:00:27	17.5	1.5	1.6	0.6	0
2016-08-17 21:00:27	15.1	0	0	0	0
2016-08-17 22:00:27	13.3	0	0	0	0
2016-08-17 23:00:27	11.5	0	0	0	0
2016-08-18 00:00:27	10.4	0	0	0	0
2016-08-18 01:00:27	9.4	0	0	0	0
2016-08-18 02:00:27	8.5	0	0	0	0
2016-08-18 03:00:27	7.7	0	0	0	0
2016-08-18 04:00:27	7.2	0	0	0	0
2016-08-18 05:00:27	6.5	0	0.2	0	0
2016-08-18 06:00:27	6.2	24.8	5.8	1.8	0
2016-08-18 07:00:27	7.3	168.3	34.1	7.8	0.1
2016-08-18 08:00:27	9.9	321.4	58.7	17.8	0.2
2016-08-18 09:00:27	13.3	478.9	80	30.3	0.4
2016-08-18 10:00:27	17.8	613.5	107.6	42.9	0.7
2016-08-18 11:00:27	20.4	719	127.3	52	0.9
2016-08-18 12:00:27	21.1	791.2	139.3	56.5	1
2016-08-18 13:00:27	22.5	803.4	140.5	57.9	1
2016-08-18 14:00:27	23.6	767.3	133.1	54.6	0.9
2016-08-18 15:00:27	24.3	674.7	118.1	46.9	0.8
2016-08-18 16:00:27	24.8	552.8	96.9	35.9	0.6
2016-08-18 17:00:27	25.1	406.1	71.1	24	0.3
2016-08-18 18:00:27	25	242.4	37.8	12.8	0.2
2016-08-18 19:00:27	23.6	80	11.7	4.6	0.1
2016-08-18 20:00:27	20	0.5	1.4	0.5	0
2016-08-18 21:00:27	17	0	0	0	0
2016-08-18 22:00:27	15.3	0	0	0	0
2016-08-18 23:00:27	13.7	0	0	0	0
2016-08-19 00:00:27	12.1	0	0	0	0
2016-08-19 01:00:27	11.1	0	0	0	0
2016-08-19 02:00:27	10.3	0	0	0	0
2016-08-19 03:00:27	9.6	0	0	0	0
2016-08-19 04:00:27	8.9	0	0	0	0
2016-08-19 05:00:27	8.5	0	0.1	0	0
2016-08-19 06:00:27	8.2	21.4	5.5	1.7	0
2016-08-19 07:00:27	9.8	141.5	32.2	7.4	0.1
2016-08-19 08:00:27	12.7	284	53	16.2	0.2
2016-08-19 09:00:27	16	446.8	75.7	28.4	0.4
2016-08-19 10:00:27	19.9	583.6	102.4	40.2	0.6
2016-08-19 11:00:27	22.9	684.9	121.3	48.9	0.8
2016-08-19 12:00:27	24.8	767.4	134.6	54.2	0.9
2016-08-19 13:00:27	25.7	578.5	103.2	41.2	0.7
2016-08-19 14:00:27	25.7	367.7	69.6	29.3	0.5
2016-08-19 15:00:27	26	356.8	61.9	22.5	0.4
2016-08-19 16:00:27	26.6	400.7	71.5	26.5	0.4
2016-08-19 17:00:27	26.5	333.8	58.4	20.3	0.3
2016-08-19 18:00:27	26.2	131.4	25.2	9.3	0.1
2016-08-19 19:00:27	25.8	37.7	8	2.7	0
2016-08-19 20:00:27	24.3	0.9	1.1	0.4	0
2016-08-19 21:00:27	21.7	0	0	0	0
2016-08-19 22:00:27	20	0	0	0	0
2016-08-19 23:00:27	18.6	0	0	0	0
2016-08-20 00:00:27	17.3	0	0	0	0
2016-08-20 01:00:27	16.6	0	0	0	0
2016-08-20 02:00:27	16.4	0	0	0	0
2016-08-20 03:00:27	16.2	0	0	0	0
2016-08-20 04:00:27	16	0	0	0	0
2016-08-20 05:00:27	15.8	0	0.1	0	0
2016-08-20 06:00:27	15.7	0.6	1.4	0.7	0
2016-08-20 07:00:27	16.1	35.2	8.6	3.3	0
2016-08-20 08:00:27	16.8	71	15.6	6.1	0.1
2016-08-20 09:00:27	18	170.3	34.2	13.8	0.2
2016-08-20 10:00:27	20.7	516.4	93.3	36.3	0.6
2016-08-20 11:00:27	23.3	641	116.8	48.1	0.8
2016-08-20 12:00:27	25.3	573	104.9	43.4	0.8
2016-08-20 13:00:27	26.3	497.9	93.4	38.8	0.7
2016-08-20 14:00:27	26.4	439	83.5	34.4	0.6
2016-08-20 15:00:27	26.1	173.1	36.8	15.1	0.3
2016-08-20 16:00:27	25.5	59	14.5	5.9	0.1
2016-08-20 17:00:27	24.2	31	8.6	3.4	0.1
2016-08-20 18:00:27	21.8	16.6	5.2	2	0
2016-08-20 19:00:27	21.4	9.8	3.6	1.3	0
2016-08-20 20:00:27	20.7	0.1	0.4	0.1	0
2016-08-20 21:00:27	20	0	0	0	0
2016-08-20 22:00:27	17.9	0	0	0	0
2016-08-20 23:00:27	17.3	0	0	0	0
2016-08-21 00:00:27	17.7	0	0	0	0
2016-08-21 01:00:27	17.6	0	0	0	0
2016-08-21 02:00:27	16.6	0	0	0	0
2016-08-21 03:00:27	15.8	0	0	0	0
2016-08-21 04:00:27	15.3	0	0	0	0
2016-08-21 05:00:27	14.3	0	0.1	0	0
2016-08-21 06:00:27	13.5	3.6	3.2	1.5	0
2016-08-21 07:00:27	14.4	151.8	35.4	7.4	0.1
2016-08-21 08:00:27	16.7	257.4	48.7	14	0.2
2016-08-21 09:00:27	16.7	182.9	36.5	15.3	0.2
2016-08-21 10:00:28	18.4	512.5	91.2	37.1	0.6
2016-08-21 11:00:28	20.9	665.3	117.4	47.5	0.8
2016-08-21 12:00:28	21.2	342.7	66.8	29.5	0.5
2016-08-21 13:00:28	21.4	468.1	86.4	38.3	0.7
2016-08-21 14:00:28	21.7	378.7	71.4	30.2	0.5
2016-08-21 15:00:28	20.5	363.2	67.5	26.9	0.4
2016-08-21 16:00:28	20.1	354.2	66.2	26.2	0.4
2016-08-21 17:00:28	20.7	323.3	58.1	20.4	0.3
2016-08-21 18:00:28	19.7	164.7	27.4	9.8	0.1
2016-08-21 19:00:28	18.3	71.2	10.6	4.2	0
2016-08-21 20:00:28	17.4	0.7	1	0.3	0
2016-08-21 21:00:28	16.7	0	0	0	0
2016-08-21 22:00:28	15.3	0	0	0	0
2016-08-21 23:00:28	14.2	0	0	0	0
2016-08-22 00:00:28	13.8	0	0	0	0
2016-08-22 01:00:28	14	0	0	0	0
2016-08-22 02:00:28	13.9	0	0	0	0
2016-08-22 03:00:28	13.7	0	0	0	0
2016-08-22 04:00:28	13.6	0	0	0	0
2016-08-22 05:00:28	13.7	0	0.1	0	0
2016-08-22 06:00:28	14	6.2	2.5	0.9	0
2016-08-22 07:00:28	14.3	68.9	15.2	5.7	0.1
2016-08-22 08:00:28	15.5	147.3	30.7	11.1	0.2
2016-08-22 09:00:28	17.3	258.6	49.6	20.2	0.3
2016-08-22 10:00:28	19.5	276.2	54.5	23.2	0.4
2016-08-22 11:00:28	19.7	405	76.3	32.1	0.6
2016-08-22 12:00:28	19.8	399.2	77.2	34.6	0.7
2016-08-22 13:00:28	20.8	545	99.7	42.5	0.8
2016-08-22 14:00:28	22.1	483.6	88.5	36.9	0.7
2016-08-22 15:00:28	22.5	430.7	79.6	32.7	0.6
2016-08-22 16:00:28	22.6	347.9	64.1	24.9	0.4
2016-08-22 17:00:28	22.8	229.9	43.9	16.8	0.2
2016-08-22 18:00:28	22.7	171.8	29.5	10.4	0.1
2016-08-22 19:00:28	21.5	34.3	8.8	3.4	0
2016-08-22 20:00:28	20.4	0.1	0.9	0.3	0
2016-08-22 21:00:28	19.6	0	0	0	0
2016-08-22 22:00:28	19.2	0	0	0	0
2016-08-22 23:00:28	18.8	0	0	0	0
2016-08-23 00:00:28	18.3	0	0	0	0
2016-08-23 01:00:28	18	0	0	0	0
2016-08-23 02:00:28	17.5	0	0	0	0
2016-08-23 03:00:28	17.4	0	0	0	0
2016-08-23 04:00:28	17.2	0	0	0	0
2016-08-23 05:00:28	16.9	0	0.1	0	0
2016-08-23 06:00:28	16	16.2	5.1	1.3	0
2016-08-23 07:00:28	16.8	136.3	34.7	6.9	0.1
2016-08-23 08:00:28	18.3	289.9	55.8	17.1	0.2
2016-08-23 09:00:28	21.2	446.1	77	29.7	0.4
2016-08-23 10:00:28	23.7	549.5	98.2	39.5	0.6
2016-08-23 11:00:28	25.1	663	119.8	49.3	0.9
2016-08-23 12:00:28	25.9	731.3	132.2	54.1	1
2016-08-23 13:00:28	26.8	709.7	128.4	53.8	1
2016-08-23 14:00:28	27.8	739.1	131.2	53.9	1
2016-08-23 15:00:28	27.8	492.4	89.6	36	0.6
2016-08-23 16:00:28	27.9	304.2	59.6	24.6	0.4
2016-08-23 17:00:28	27.8	388.5	67.9	22.1	0.3
2016-08-23 18:00:28	26.5	185.5	29.9	10.5	0.1
2016-08-23 19:00:28	25.8	54.2	9.4	3.6	0
2016-08-23 20:00:28	24.4	0.5	0.9	0.2	0
2016-08-23 21:00:28	22.4	0	0	0	0
2016-08-23 22:00:28	20.9	0	0	0	0
2016-08-23 23:00:28	19.3	0	0	0	0
2016-08-24 00:00:28	18	0	0	0	0
2016-08-24 01:00:28	16.8	0	0	0	0
2016-08-24 02:00:28	16.1	0	0	0	0
2016-08-24 03:00:28	15.5	0	0	0	0
2016-08-24 04:00:28	14.7	0	0	0	0
2016-08-24 05:00:28	14.2	0	0.1	0	0
2016-08-24 06:00:28	13.9	15.1	4.5	1.2	0
2016-08-24 07:00:28	14.7	131	31.7	6.7	0.1
2016-08-24 08:00:28	16.9	287.7	55	16.5	0.2
2016-08-24 09:00:28	20.6	442.6	75.6	29.1	0.4
2016-08-24 10:00:28	24.5	577.4	101.6	40.6	0.7
2016-08-24 11:00:28	27.4	678.2	121.2	49.1	0.9
2016-08-24 12:00:28	27.9	743.6	133.8	54.3	1
2016-08-24 13:00:28	29.1	754.7	133.9	55.1	1
2016-08-24 14:00:28	29.9	718.7	126.1	51.4	0.9
2016-08-24 15:00:28	30.4	634.9	112.3	44	0.8
2016-08-24 16:00:28	30.4	508.4	90.4	32.8	0.5
2016-08-24 17:00:28	30.4	365.7	64.3	21.3	0.3
2016-08-24 18:00:28	30	204.8	31.2	10.6	0.1
2016-08-24 19:00:28	28.9	47.2	8.5	3.4	0
2016-08-24 20:00:28	26.4	0	0.8	0.2	0
2016-08-24 21:00:28	23.9	0	0	0	0
2016-08-24 22:00:28	22	0	0	0	0
2016-08-24 23:00:28	20.1	0	0	0	0
2016-08-25 00:00:28	19.3	0	0	0	0
2016-08-25 01:00:28	17.3	0	0	0	0
2016-08-25 02:00:28	16.3	0	0	0	0
2016-08-25 03:00:28	15.4	0	0	0	0
2016-08-25 04:00:28	14.5	0	0	0	0
2016-08-25 05:00:28	14.1	0	0.1	0	0
2016-08-25 06:00:28	13.7	13.6	4.3	1.1	0
2016-08-25 07:00:28	14.6	134.1	33.4	6.5	0.1
2016-08-25 08:00:28	17	294.5	55.7	16.5	0.2
2016-08-25 09:00:28	21.4	454.3	75.9	29.3	0.4
2016-08-25 10:00:28	25	594.8	102.7	41.2	0.7
2016-08-25 11:00:28	28.1	699.4	123	50.1	0.9
2016-08-25 12:00:28	29.7	763.6	135.5	55.1	1
2016-08-25 13:00:28	30.8	772.5	135	55.7	1
2016-08-25 14:00:28	31.8	735	127.1	51.8	1
2016-08-25 15:00:28	32.3	646.4	112.5	44	0.8
2016-08-25 16:00:28	32.4	517.8	91.1	32.9	0.5
2016-08-25 17:00:28	32.5	368.6	64	21.1	0.3
2016-08-25 18:00:28	32.2	208.2	30.9	10.5	0.1
2016-08-25 19:00:28	30.7	44.2	8.1	3.2	0
2016-08-25 20:00:28	27.9	0	0.7	0.2	0
2016-08-25 21:00:28	26.3	0	0	0	0
2016-08-25 22:00:28	23.8	0	0	0	0
2016-08-25 23:00:28	21.2	0	0	0	0
2016-08-26 00:00:28	18.6	0	0	0	0
2016-08-26 01:00:28	17	0	0	0	0
2016-08-26 02:00:28	16.4	0	0	0	0
2016-08-26 03:00:28	15.6	0	0	0	0
2016-08-26 04:00:28	15.6	0	0	0	0
2016-08-26 05:00:28	14.9	0	0.1	0	0
2016-08-26 06:00:28	14.2	12.3	4.1	1.1	0
2016-08-26 07:00:28	14.8	134.9	34	6.3	0.1
2016-08-26 08:00:28	17.8	295.4	55.6	16.3	0.2
2016-08-26 09:00:28	22.9	453.9	75.4	29.1	0.4
2016-08-26 10:00:28	26	594.7	101.8	40.9	0.7
2016-08-26 11:00:28	28.2	698.6	122.4	49.8	0.9
2016-08-26 12:00:28	30.3	760.2	134.3	54.6	1
2016-08-26 13:00:28	32.3	769.2	133.9	55	1
2016-08-26 14:00:28	33.9	725.3	125.2	50.6	0.9
2016-08-26 15:00:28	34.7	639.6	111.2	42.9	0.8
2016-08-26 16:00:28	35	508	89	31.8	0.5
2016-08-26 17:00:28	35	357.9	61.8	20.1	0.3
2016-08-26 18:00:28	34.3	196.4	29.2	9.8	0.1
2016-08-26 19:00:28	32.4	38.1	7.6	3	0
2016-08-26 20:00:28	28.2	0	0.6	0.2	0
2016-08-26 21:00:28	25.3	0	0	0	0
2016-08-26 22:00:28	23.5	0	0	0	0
2016-08-26 23:00:28	21	0	0	0	0
2016-08-27 00:00:28	19.7	0	0	0	0
2016-08-27 01:00:28	18.5	0	0	0	0
2016-08-27 02:00:28	17.9	0	0	0	0
2016-08-27 03:00:28	16.8	0	0	0	0
2016-08-27 04:00:28	16	0	0	0	0
2016-08-27 05:00:28	15.3	0	0.1	0	0
2016-08-27 06:00:28	14.9	9.4	3.3	1	0
2016-08-27 07:00:28	15.7	116.6	27.8	5.9	0.1
2016-08-27 08:00:28	18.5	268.4	50.7	15.2	0.2
2016-08-27 09:00:28	22.5	420.7	71.1	26.8	0.4
2016-08-27 10:00:28	25.5	555.5	96.7	38	0.6
2016-08-27 11:00:28	28	659	117.1	46.8	0.8
2016-08-27 12:00:28	30.3	721.1	128.9	51.5	0.9
2016-08-27 13:00:28	32.5	729.9	128.5	51.9	1
2016-08-27 14:00:28	34.2	693.9	120.9	48.1	0.9
2016-08-27 15:00:28	34.1	615.5	107.9	41.2	0.7
2016-08-27 16:00:28	33.9	490.6	86.2	30.6	0.5
2016-08-27 17:00:28	33.4	338	58.1	19	0.3
2016-08-27 18:00:28	33	179.4	27	9.2	0.1
2016-08-27 19:00:28	31.6	31.5	7	2.7	0
2016-08-27 20:00:28	28.8	0	0.5	0.1	0
2016-08-27 21:00:28	25.9	0	0	0	0
2016-08-27 22:00:28	23.1	0	0	0	0
2016-08-27 23:00:28	21.4	0	0	0	0
2016-08-28 00:00:28	20	0	0	0	0
2016-08-28 01:00:28	19	0	0	0	0
2016-08-28 02:00:28	17.6	0	0	0	0
2016-08-28 03:00:28	17	0	0	0	0
2016-08-28 04:00:28	16.4	0	0	0	0
2016-08-28 05:00:28	15.8	0	0	0	0
2016-08-28 06:00:28	15.3	11.7	3.5	0.9	0
2016-08-28 07:00:28	16.1	116.4	26	5.8	0.1
2016-08-28 08:00:28	18.3	269.7	50.3	15	0.2
2016-08-28 09:00:28	22.4	397.3	67	25.5	0.4
2016-08-28 10:00:28	26.9	488.2	85.6	34.5	0.5
2016-08-28 11:00:28	29.9	666.9	117.2	46.9	0.8
2016-08-28 12:00:28	32.2	716	126.9	50.8	0.9
2016-08-28 13:00:28	33.6	737.6	128.6	51.1	0.9
2016-08-28 14:00:28	34.1	666.5	116.9	45.4	0.8
2016-08-28 15:00:28	34.2	629.4	108.7	40.7	0.7
2016-08-28 16:00:28	33.2	476.6	83.2	29.4	0.5
2016-08-28 17:00:28	33.2	344.2	59.9	19.4	0.3
2016-08-28 18:00:28	31.1	127.6	23	7.7	0.1
2016-08-28 19:00:28	28.2	9.7	4.2	1.8	0
2016-08-28 20:00:28	25	0	0.2	0.1	0
2016-08-28 21:00:28	22.1	0	0	0	0
2016-08-28 22:00:28	21.8	0	0	0	0
2016-08-28 23:00:28	21.3	0	0	0	0
2016-08-29 00:00:28	20	0	0	0	0
2016-08-29 01:00:28	19.2	0	0	0	0
2016-08-29 02:00:28	18.6	0	0	0	0
2016-08-29 03:00:28	18.7	0	0	0	0
2016-08-29 04:00:28	18.5	0	0	0	0
2016-08-29 05:00:28	18.8	0	0	0	0
2016-08-29 06:00:28	18.9	2.6	1.6	0.6	0
2016-08-29 07:00:28	19.1	65.9	15.8	5.3	0.1
2016-08-29 08:00:28	21.1	249.5	47.2	14.8	0.2
2016-08-29 09:00:28	22.2	219.5	40.4	15.5	0.2
2016-08-29 10:00:28	23.1	478.7	83.5	32.8	0.5
2016-08-29 11:00:28	24.2	708.5	123.8	48.5	0.8
2016-08-29 12:00:28	24.2	625.1	111.5	44.9	0.8
2016-08-29 13:00:28	23.4	301.6	58.7	24.5	0.5
2016-08-29 14:00:28	24.1	566.9	101.9	41.7	0.7
2016-08-29 15:00:28	24.6	313.5	60.7	25.5	0.5
2016-08-29 16:00:28	23.4	285.3	53.3	20.5	0.3
2016-08-29 17:00:28	22.5	151.3	29.6	11.5	0.2
2016-08-29 18:00:29	21.6	50.8	11.1	4.1	0.1
2016-08-29 19:00:29	21.2	17.9	4.6	1.5	0
2016-08-29 20:00:29	20.4	0	0.3	0.1	0
2016-08-29 21:00:29	19.5	0	0	0	0
2016-08-29 22:00:29	19.1	0	0	0	0
2016-08-29 23:00:29	18.4	0	0	0	0
2016-08-30 00:00:29	18.1	0	0	0	0
2016-08-30 01:00:29	17.6	0	0	0	0
2016-08-30 02:00:29	16.6	0	0	0	0
2016-08-30 03:00:29	15.6	0	0	0	0
2016-08-30 04:00:29	15	0	0	0	0
2016-08-30 05:00:29	14.2	0	0	0	0
2016-08-30 06:00:29	13.2	7.8	3	0.8	0
2016-08-30 07:00:29	13.6	122.2	29.7	5.8	0.1
2016-08-30 08:00:29	15.9	260.9	49.1	14.8	0.2
2016-08-30 09:00:29	17.3	380.9	64.7	25.9	0.4
2016-08-30 10:00:29	18	349.3	64.6	28.4	0.5
2016-08-30 11:00:29	18.8	450	83.6	36.3	0.6
2016-08-30 12:00:29	20	685.3	121	50	0.9
2016-08-30 13:00:29	21.3	751.6	129.8	53.9	1
2016-08-30 14:00:29	22.6	711.5	122.5	50.1	0.9
2016-08-30 15:00:29	23.2	623.9	108	42.2	0.7
2016-08-30 16:00:29	22.5	499.4	86	31.3	0.5
2016-08-30 17:00:29	22.3	347.3	58.4	19.6	0.3
2016-08-30 18:00:29	22.1	181.3	26	9.3	0.1
2016-08-30 19:00:29	20.9	22.8	5.9	2.5	0
2016-08-30 20:00:29	18.7	0	0.3	0.1	0
2016-08-30 21:00:29	15.9	0	0	0	0
2016-08-30 22:00:29	14.3	0	0	0	0
2016-08-30 23:00:29	12.7	0	0	0	0
2016-08-31 00:00:29	11.5	0	0	0	0
2016-08-31 01:00:29	10.4	0	0	0	0
2016-08-31 02:00:29	9.5	0	0	0	0
2016-08-31 03:00:29	9	0	0	0	0
2016-08-31 04:00:29	8.2	0	0	0	0
2016-08-31 05:00:29	7.8	0	0	0	0
2016-08-31 06:00:29	7.3	7.3	2.8	0.8	0
2016-08-31 07:00:29	8.1	119.3	28.7	5.6	0.1
2016-08-31 08:00:29	10.7	278.2	51.6	14.8	0.2
2016-08-31 09:00:29	14.7	438.4	70.3	27.1	0.4
2016-08-31 10:00:29	19.2	578.6	97.3	39.5	0.6
2016-08-31 11:00:29	22	680.8	118	48.3	0.8
2016-08-31 12:00:29	23.8	739.1	129.5	53	0.9
2016-08-31 13:00:29	25.9	748	129.3	53.5	1
2016-08-31 14:00:29	27.1	708.7	121.9	49.5	0.9
2016-08-31 15:00:29	27.9	624.2	107.7	41.8	0.7
2016-08-31 16:00:29	28.5	496.8	85.9	30.9	0.5
2016-08-31 17:00:29	28.2	341.7	57.7	19.1	0.3
2016-08-31 18:00:29	27.9	173.8	24.9	8.9	0.1
2016-08-31 19:00:29	25.4	17.2	5.4	2.2	0
2016-08-31 20:00:29	23.1	0	0.3	0.1	0
2016-08-31 21:00:29	20.7	0	0	0	0
2016-08-31 22:00:29	17.6	0	0	0	0
2016-08-31 23:00:29	15.9	0	0	0	0
