# Supplementary material for: Low genetic variation is associated with low mutation rate in the giant duckweed
Source: Nat Commun. 2019 Mar 18;10:1243. doi: 10.1038/s41467-019-09235-5 (PMC6423293; doi:10.1038/s41467-019-09235-5)
Supplement: Supplementary file 8 — Supplementary Data 5 [file 41467_2019_9235_MOESM8_ESM.xlsx]

## Sheet: Sheet1
Chromosome	Location	Sample	AD	Reference	Variant	Type	Variant class
ChrS01	6301633	B	9,0	C	T	SnpCluster	Loss-of-Heterzygosity in Offspring
ChrS01	6778840	G	4,21	CT	C	InDel	Loss-of-Heterzygosity in Ancestor
ChrS01	9852279	M	0,12	A	T	InDel;SnpCluster	Loss-of-Heterzygosity in Offspring
ChrS02	6163960	B	9,0	C	CACCA	InDel;SnpCluster	Loss-of-Heterzygosity in Offspring
ChrS02	6830760	A	0,15	A	AG	InDel;SnpCluster	Loss-of-Heterzygosity in Offspring
ChrS03	1281216	I	3,26	TG	T	InDel	Loss-of-Heterzygosity in Ancestor
ChrS03	6136639	G	3,19	AT	A	InDel;SnpCluster	Loss-of-Heterzygosity in Ancestor
ChrS04	1185527	I	12,0	G	C	InDel;SnpCluster	Loss-of-Heterzygosity in Offspring
ChrS04	3829456	O	3,23	T	TA	InDel	Loss-of-Heterzygosity in Ancestor
ChrS04	6079575	D	0,18	C	T	SnpCluster	Loss-of-Heterzygosity in Offspring
ChrS04	8490307	C	14,8	C	A	Snp	Point-Mutation
ChrS05	3677104	P	3,23	A	AT	InDel	Loss-of-Heterzygosity in Ancestor
ChrS05	6844652	P	22,0	A	T	InDel;SnpCluster	Loss-of-Heterzygosity in Offspring
ChrS05	6844656	P	20,0	A	G	InDel;SnpCluster	Loss-of-Heterzygosity in Offspring
ChrS06	1632818	D	26,9	C	T	Snp	Point-Mutation
ChrS06	5745754	B	18,0	A	G	InDel;SnpCluster	Loss-of-Heterzygosity in Offspring
ChrS06	5785368	A	0,8,3	CCTCTCTCTCTCTCT	C,CCTCTCTCTCTCT	InDel	Loss-of-Heterzygosity in Offspring
ChrS07	1417860	C	10,0	TATGATGATGATG	T	InDel	Loss-of-Heterzygosity in Offspring
ChrS07	6027616	I	11,0	T	TTCTCTCTCTCTCTCTCTC	InDel	Loss-of-Heterzygosity in Offspring
ChrS08	26	B	11,0	A	C	SnpCluster	Loss-of-Heterzygosity in Offspring
ChrS08	293223	Q	25,7	G	C	SnpCluster	Point-Mutation
ChrS08	3298264	L	18,0	C	CCT	InDel	Loss-of-Heterzygosity in Offspring
ChrS08	3298264	D	18,0	G	A	InDel	Loss-of-Heterzygosity in Offspring
ChrS08	5474787	J	3,28	A	AT	InDel;SnpCluster	Loss-of-Heterzygosity in Ancestor
ChrS08	6346309	L	17,7	G	A	Snp	Point-Mutation
ChrS09	654554	I	41,13	G	C	SnpCluster	Point-Mutation
ChrS09	732653	L	0,10	TC	T	InDel;SnpCluster	Loss-of-Heterzygosity in Offspring
ChrS09	4187399	G	25,8	C	T	Snp	Point-Mutation
ChrS10	316751	A	11,0	A	AG	InDel	Loss-of-Heterzygosity in Offspring
ChrS10	832372	P	0,26	C	T	InDel;SnpCluster	Loss-of-Heterzygosity in Offspring
ChrS10	1666647	E	0,11	T	C	SnpCluster	Loss-of-Heterzygosity in Offspring
ChrS10	1758399	J	10,0	A	G	SnpCluster	Loss-of-Heterzygosity in Offspring
ChrS10	2446237	D	12,0	A	C	SnpCluster	Loss-of-Heterzygosity in Offspring
ChrS10	2649843	J	28,0	T	TCTG	InDel;SnpCluster	Loss-of-Heterzygosity in Offspring
ChrS10	6671568	B	9,0	G	A	SnpCluster	Loss-of-Heterzygosity in Offspring
ChrS11	104836	L	3,16	C	CA	InDel	Loss-of-Heterzygosity in Ancestor
ChrS11	621931	O	3,23	G	GA	InDel;SnpCluster	Loss-of-Heterzygosity in Ancestor
ChrS11	2700514	G	0,11	AG	A	InDel;SnpCluster	Loss-of-Heterzygosity in Offspring
ChrS11	2915562	C	17,0	C	T	InDel;SnpCluster	Loss-of-Heterzygosity in Offspring
ChrS11	3702448	G	9,0	G	A	Snp	Loss-of-Heterzygosity in Offspring
ChrS12	2385087	J	3,13	GA	G	InDel;SnpCluster	Loss-of-Heterzygosity in Ancestor
ChrS12	3270743	G	0,16	T	A	InDel	Loss-of-Heterzygosity in Offspring
ChrS12	5630221	N	12,0	T	C	InDel;SnpCluster	Loss-of-Heterzygosity in Offspring
ChrS13	711097	B	3,28	G	GA	InDel	Loss-of-Heterzygosity in Ancestor
ChrS13	4947823	I	9,0	CAGAGAGAGAGAG	C	InDel	Loss-of-Heterzygosity in Offspring
ChrS14	1204760	P	13,0	G	A	SnpCluster	Loss-of-Heterzygosity in Offspring
ChrS14	1802774	M	0,27	C	T	InDel;SnpCluster	Loss-of-Heterzygosity in Offspring
ChrS14	2063032	P	47,0	A	T	SnpCluster	Loss-of-Heterzygosity in Offspring
ChrS14	2211208	L	37,0	T	A	SnpCluster	Loss-of-Heterzygosity in Offspring
ChrS14	4587419	Q	0,15	C	T	Snp	Loss-of-Heterzygosity in Offspring
ChrS14	4633108	Q	15,0	T	G	SnpCluster	Loss-of-Heterzygosity in Offspring
ChrS14	4691382	O	14,0	G	GGAGA	InDel	Loss-of-Heterzygosity in Offspring
ChrS15	583186	E	7,3	G	T	Snp	Point-Mutation
ChrS15	1247924	E	18,0	G	A	SnpCluster	Loss-of-Heterzygosity in Offspring
ChrS15	2926508	P	0,12	TC	T	InDel;SnpCluster	Loss-of-Heterzygosity in Offspring
ChrS15	4459454	P	4,14	A	AT	InDel;SnpCluster	Loss-of-Heterzygosity in Ancestor
ChrS15	4478521	I	28,9	G	A	Snp	Point-Mutation
ChrS17	135160	G	4,12	TG	T	InDel	Loss-of-Heterzygosity in Ancestor
ChrS17	3461404	N	0,20	C	T	InDel;SnpCluster	Loss-of-Heterzygosity in Offspring
ChrS17	4562113	G	4,17	C	CAA	InDel	Loss-of-Heterzygosity in Ancestor
ChrS19	742326	B	3,13	C	CT	InDel	Loss-of-Heterzygosity in Ancestor
ChrS19	1262617	N	0,23	G	T	InDel;SnpCluster	Loss-of-Heterzygosity in Offspring
ChrS19	1933754	P	11,0	T	C	InDel;SnpCluster	Loss-of-Heterzygosity in Offspring
ChrS20	25868	B	10,0	T	C	SnpCluster	Loss-of-Heterzygosity in Offspring
ChrS20	146748	I	17,0	T	C	SnpCluster	Loss-of-Heterzygosity in Offspring
ChrS20	2505484	N	4,16	TA	T	InDel;SnpCluster	Loss-of-Heterzygosity in Ancestor
ChrS20	2782126	M	9,0	A	C	SnpCluster	Loss-of-Heterzygosity in Offspring
ChrS20	3148831	J	0,10	G	C	InDel;SnpCluster	Loss-of-Heterzygosity in Offspring
ChrS20	3419412	L	3,24	A	AT	InDel	Loss-of-Heterzygosity in Ancestor
pseudo0	1904325	A	3,24	A	AT	InDel	Loss-of-Heterzygosity in Ancestor
pseudo0	3287661	D	3,27	C	CT	InDel	Loss-of-Heterzygosity in Ancestor
pseudo0	4251867	G	43,11	T	C	SnpCluster	Point-Mutation
pseudo0	5340142	B	16,0	T	C	SnpCluster	Loss-of-Heterzygosity in Offspring
pseudo0	5932673	N	11,0	T	C	InDel;SnpCluster	Loss-of-Heterzygosity in Offspring
pseudo0	7117967	I	3,19	C	CT	InDel;SnpCluster	Loss-of-Heterzygosity in Ancestor
pseudo0	9320040	D	13,0	T	A	Snp	Loss-of-Heterzygosity in Offspring
pseudo0	9589514	Q	20,13	T	C	SnpCluster	Point-Mutation
pseudo0	9589529	Q	23,11	C	G	SnpCluster	Point-Mutation
pseudo0	9589541	Q	25,8	G	C	SnpCluster	Point-Mutation
pseudo0	9596763	P	10,4	T	C	SnpCluster	Point-Mutation
pseudo0	10338194	N	17,0	A	T	SnpCluster	Loss-of-Heterzygosity in Offspring
pseudo0	10338200	N	19,0	T	C	SnpCluster	Loss-of-Heterzygosity in Offspring
pseudo0	10338207	N	17,0	T	C	SnpCluster	Loss-of-Heterzygosity in Offspring
pseudo0	10510028	M	6,4	C	T	SnpCluster	Point-Mutation
pseudo0	10770049	C	15,0	C	CCCA	InDel;SnpCluster	Loss-of-Heterzygosity in Offspring
pseudo0	11240888	I	11,0	A	AGG	InDel;SnpCluster	Loss-of-Heterzygosity in Offspring
