# Supplementary material for: Low genetic variation is associated with low mutation rate in the giant duckweed
Source: Nat Commun. 2019 Mar 18;10:1243. doi: 10.1038/s41467-019-09235-5 (PMC6423293; doi:10.1038/s41467-019-09235-5)
Supplement: Supplementary file 9 — Supplementary Data 6 [file 41467_2019_9235_MOESM9_ESM.xlsx]

## Sheet: Sheet1
Loci	Primer sequences	Variant in offpsring	Locus info	Location	Valudation
SpMR02	F: TGATGGCTGCCTACTCTTGG, R: CCAGGTCAACGTCAAAGAAGA	G	SNPCluster	ChrS03_6136639	False positive
SpMR03	F:ATTATGGGCTTACCCCGACC, R:TTTCTGTAGGCCATGTCGAAG	I	SNPCluster	ChrS04_1185527	False positive
SpMR04	F:AGTCGAAGAACAACGCTGAC, R:CCTGTCACGATGGGTTTTAGT	O	InDel	ChrS04_3829456	False positive
SpMR05	F:ACCAGTGCTGCAATGATTTTG, R:GGTGGATTGACCTTCTTGCAT	C	SNP	ChrS04_8490307	PASS
SpMR06	F:AAGGGGTTTGGTAATTCGGG, R:TTGGGGGCGATTAACAGATG	P	InDel	ChrS05_3677104	False positive
SpMR07	F:ATAAAGTTTCGGCTTTGCGG, R:ACTAAACCCGCCACCTTAAC	D	SNP	ChrS06_1632818	PASS
SpMR08	F:CATGGCGGATGTGAGCATTT, R:AGGGAACCCCAATCCAAGGT	C	InDel	ChrS07_1417860	False positive
SpMR10	F:GACGTCGCATTTCATGATGG, R:CATCTGATCCGAAGAGGGC	Q	SNPCluster	ChrS08_293223	False positive
SpMR11	F:TTCAAGCATTGACTTTATGAGCC, R:AAGGTGAGGGAGAAAACGATG	J	SNPCluster	ChrS08_5474787	False positive
SpMR12	F:GATAGGAGGGAAAGCGACAG, R:CGAACCTTCTTGTGGTCGAA	L	InDel	ChrS08_2768334	False positive
SpMR13	F:AGCATCGGTTATGATCCAGC, R:AATGTCTTCAGAGAACCGCC	D	InDel	ChrS08_3298264	False positive
SpMR14	F:GATGGGGAGATATGTGAAGCA, R:CGAATGAACTAAGCCCCTGTA	L	SNP	ChrS08_6346309	PASS
SpMR15	F:GGTTCTCACAGACCCAAATCT, R:GATGTACACGGGCAACTACG	I	SNPCluster	ChrS09_654554	False positive
SpMR16	F:AGAGGTGTAAAGACTTATTTCGCT, R:TGGTTAGTTGAAGTAGAATGACTTT	G	SNP	ChrS09_4187399	PASS
SpMR17	F:CATCATTTCCAAGGTCAACGG, R:CGGATTCGGATACAAAGTGG	D	SNPCluster	ChrS10_2446237	False positive
SpMR18	F:AGTCGGAAAAATGTGACCCAG, R:CACGCCAGTCCAAGAAACTC	P	SNPCluster	ChrS10_832372	False positive
SpMR19	F:ATGACCACCAAAGTTGACCC, R:AATCGCCTGAAGAACAGACC	A	InDel	ChrS10_316751	False positive
SpMR20	F:ACCGAGTTTAGTCCCACATC, R:TTCCATCCCTTCTCCAACATT	C	SNPCluster	ChrS11_2915562	False positive
SpMR21	F:GACCTTCCTCTCAGGTTCTCT, R:GGTCCACCATATCCGTAGCA	O	SNPCluster	ChrS11_621931	False positive
SpMR22	F:CCGTCATCCAGAGCCATTTC, R:CTAGTCCACAGGAGAAGCGA	L	InDel	ChrS11_104836	False positive
SpMR23	F:AGTAGTCTGGAGCCGGTTTT, R:TGTGGTCACCTCTTTCAACC	J	SNPCluster	ChrS12_2385087	False positive
SpMR24	F:TCGCCATCTCATTGGTTGTG, R:AACACGCTCAGTTCGTCATC	N	SNPCluster	ChrS12_5630221	False positive
SpMR25	F:TTGCTTTGTTATGTGCATCCTT, R:CAACGTGACATAAGTGTGAGC	G	InDel	ChrS12_3270743	False positive
SpMR26	F:AGAAATCCTCTTGTGGACCC, R:AGAAGGTGACTAGGGCCAG	I	InDel	ChrS13_4947823	False positive
SpMR27	F:TAACCAAGAATTTCATGACGACAAA, R:TCATCCACGATCGGAAAACAC	B	InDel	ChrS13_711097	False positive
SpMR28	F:CACTGAAATCCTTGCTGGCT, R:TTCAAGTGGATCGTGAGAGG	M	SNPCluster	ChrS14_1802774	False positive
SpMR29	F:AGATCGCCGTCTCTCAGC, R:GATCTGCGACACAACCAAGA	Q	SNPCluster	ChrS14_4633108	False positive
SpMR30	F:AACAGACAACTGAACCATACG, R:AATGAACCCCAATACCCACC	Q	SNP	ChrS14_4587419	False positive
SpMR31	F:TCCTTGAGATAGAGGCAGTCC, R:TGATAATGTGCGGGCAAAAC	O	InDel	ChrS14_4691382	False positive
SpMR32	F:GCAAACATCTGCACTACAAGTTA, R:CGTATCACCTGCCGAAGAAG	E	SNPCluster	ChrS15_1247924	False positive
SpMR33	F:ACAATGGGTTGGACTCCCTAA, R:CTCCTAGAACGCCAACAGAG	I	SNP	ChrS15_4478521	False positive
SpMR34	F:CGCCATCCAAAAGGTCTACG, R:TAGAGCAGGGCACAGATCG	E	SNP	ChrS15_583186	False positive
SpMR35	F:TTACAGTCTCGACGCTCTCT, R:CTGGCCTCACATTACACGG	N	SNPCluster	ChrS17_3461404	False positive
SpMR36	F:TTCTGCCCACTTGAGAGGTA, R:TGATGCTTATGGTCCGCTTC	N	SNPCluster	ChrS19_1262617	False positive
SpMR37	F:CGCTGTTCTGAGTGTTTTCC, R:ACATACCCCACCCAAAGAGA	N	SNPCluster	ChrS20_2505484	False positive
SpMR38	F:AGGTTTCCAACGAAAGACGA, R:GCAGCCGTTAAGTTCCGAT	J	SNPCluster	ChrS20_3148831	False positive
SpMR39	F:TGTAGTGGTGATGGTGGCTA, R:TAGGAAGGTTAAAACTTAGGGCT	N	SNPCluster	pseudo0_10338194	False positive
SpMR40	F:GGCAGTCTAGTTGTGTTGAGT, R:GACGCTAATGCAACATCCACC	N	SNPCluster	pseudo0_10338200	False positive
SpMR41	F:AGATGTGGGCAGTCTAGTTGT, R:ACTGACGCTAATGCAACATCC	N	SNPCluster	pseudo0_10338207	False positive
SpMR42	F:TCCCGGTCAAGATCGTCAT, R:AGAAGATGTATTCCCAGCCC	M	SNPCluster	pseudo0_10510028	False positive
SpMR43	F:CAGTCGCCAGATGAGGGAAT, R:GTTGCCGTGAAAAGCACTAAT	C	SNPCluster	pseudo0_10770049	False positive
SpMR44	F:GGTCCCCGACTTCACGATT, R:GCCTTGGTTTCCTCGCATT	G	SNPCluster	pseudo0_4251867	False positive
SpMR45	F:AGAGTGAAGAGCGACATCCA, R:CTTCAACACCCAGAAGAAGC	B	SNPCluster	pseudo0_5340142	False positive
SpMR46	F:AACATAGAGGAAGGCCGTGA, R:CTTCCTGATGGGTTCGGTTC	I	SNPCluster	pseudo0_7117967	False positive
SpMR47	F:AATCGGAGGAACCCATCTCG, R:GGAAAGAGTGGCGTTGTATG	Q	SNPCluster	pseudo0_9589514	False positive
SpMR48	F:TGTGCTTCTTGACCTCGAAC , R:AACATCATCCTGTCCGGGTA	Q	SNPCluster	pseudo0_9589529	False positive

## Sheet: Sheet2
PrimerID	Sequence	Loci	The target sample at final generation	The target sample at generation 5	The mother plant	Loci Info	Location	Valudation
SpMR02-2F	TGATGGCTGCCTACTCTTGG	SpMR02	G24	G5	V	InDel;SnpCluster	ChrS03_6136639	False positive
SpMR02-2R	CCAGGTCAACGTCAAAGAAGA	SpMR02	G24	G5	V	InDel;SnpCluster	ChrS03_6136639	False positive
SpMR03-2F	GTTTCGAAGAAAGAAAGCGGA	SpMR03	I24	I5	V	InDel;SnpCluster	ChrS04_1185527	False positive
SpMR03-2R	TTACATGGAGGAGCAGTACG	SpMR03	I24	I5	V	InDel;SnpCluster	ChrS04_1185527	False positive
SpMR04-2F	AACTCTTGCGCCTTTAGAACA	SpMR04	O24	O5	V	InDel	ChrS04_3829456	False positive
SpMR04-2R	CCTACAGGTTTGTGTTCACTCT	SpMR04	O24	O5	V	InDel	ChrS04_3829456	False positive
SpMR05-2F	CAGTGCTGCAATGATTTTGGG	SpMR05	C24	C5	V	Snp	ChrS04_8490307	PASS
SpMR05-2R	GGATTGACCTTCTTGCATGACT	SpMR05	C24	C5	V	Snp	ChrS04_8490307	PASS
SpMR06-2F	GGCCATGTGTTGCCTTATTT	SpMR06	P24	P5	V	InDel	ChrS05_3677104	False positive
SpMR06-2R	TGATTTGGGGGCGATTAACA	SpMR06	P24	P5	V	InDel	ChrS05_3677104	False positive
SpMR07-2F	ATAAAGTTTCGGCTTTGCGG	SpMR07	D24	D5	V	Snp	ChrS06_1632818	PASS
SpMR07-2R	ACTAAACCCGCCACCTTAAC	SpMR07	D24	D5	V	Snp	ChrS06_1632818	PASS
SpMR08-2F	TTGTGCTTCCTCTCGTAGGTG	SpMR08	C24	C5	V	InDel	ChrS07_1417860	False positive
SpMR08-2R	ACCCCAATCCAAGGTACAGG	SpMR08	C24	C5	V	InDel	ChrS07_1417860	False positive
SpMR10-2F	GGTGATCTCCTTGCTCATGC	SpMR10	Q24	Q5	V	SnpCluster	ChrS08_293223	False positive
SpMR10-2R	CCATCTGATCCGAAGAGGGC	SpMR10	Q24	Q5	V	SnpCluster	ChrS08_293223	False positive
SpMR11-2F	CAAACACGCGTGATGAATGA	SpMR11	J24	J5	V	InDel;SnpCluster	ChrS08_5474787	False positive
SpMR11-2R	ATTTGGCGTACACAAGGAGG	SpMR11	J24	J5	V	InDel;SnpCluster	ChrS08_5474787	False positive
SpMR12-2F	CTCAGCCCCCATTTTCTTTG	SpMR12	L24	L5	V	InDel	ChrS08_2768334	False positive
SpMR12-2R	AATTCCTTCGTATCTCCCGC	SpMR12	L24	L5	V	InDel	ChrS08_2768334	False positive
SpMR13-2F	TAGTGCAGGGTTCAATCTGG	SpMR13	D24	D5	V	InDel	ChrS08_3298264	False positive
SpMR13-2R	GGGATTCGTCCTGCTTCAGA	SpMR13	D24	D5	V	InDel	ChrS08_3298264	False positive
SpMR14-2F	GCCTTGATAACAGAAGATGGG	SpMR14	L24	L5	V	Snp	ChrS08_6346309	PASS
SpMR14-2R	TCGAATGAACTAAGCCCCTGTA	SpMR14	L24	L5	V	Snp	ChrS08_6346309	PASS
SpMR15-2F	GGTTGATCAGCCTGAAGTCG	SpMR15	I24	I5	V	SnpCluster	ChrS09_654554	False positive
SpMR15-2R	TGAAGATGTACACGGGCAAC	SpMR15	I24	I5	V	SnpCluster	ChrS09_654554	False positive
SpMR16-2F	ACAAACTTCTTAACTTTAGGGCT	SpMR16	G24	G5	V	Snp	ChrS09_4187399	PASS
SpMR16-2R	TCGTATGAAGATTGATTTACCTTGT	SpMR16	G24	G5	V	Snp	ChrS09_4187399	PASS
SpMR17-2F	GGCCTTCGTCCACTATCTCTA	SpMR17	D24	D5	V	SnpCluster	ChrS10_2446237	False positive
SpMR17-2R	ATACAAAGTGGGTCAGATGGG	SpMR17	D24	D5	V	SnpCluster	ChrS10_2446237	False positive
SpMR18-2F	TATTCTGATAGGATGTCCCCGT	SpMR18	P24	P5	V	InDel;SnpCluster	ChrS10_832372	False positive
SpMR18-2R	AAACTCAGCAGCACTGTCG	SpMR18	P24	P5	V	InDel;SnpCluster	ChrS10_832372	False positive
SpMR19-2F	ACTCTTGGCCCTCTAATCCA	SpMR19	A24	A5	V	InDel	ChrS10_316751	False positive
SpMR19-2R	AATCTGCGAGGAGAAATCCG	SpMR19	A24	A5	V	InDel	ChrS10_316751	False positive
SpMR20-2F	TCCCACATCGGTTTTCTACG	SpMR20	C24	C5	V	InDel;SnpCluster	ChrS11_2915562	False positive
SpMR20-2R	CTTCCATCCCTTCTCCAACAT	SpMR20	C24	C5	V	InDel;SnpCluster	ChrS11_2915562	False positive
SpMR21-2F	GATTAGTCCCCAGAAGCACT	SpMR21	O24	O5	V	InDel;SnpCluster	ChrS11_621931	False positive
SpMR21-2R	AGGGTTTATGTGTTGGTCCAC	SpMR21	O24	O5	V	InDel;SnpCluster	ChrS11_621931	False positive
SpMR22-2F	GCCGATGAAATAGCGTCGAT	SpMR22	L24	L5	V	InDel	ChrS11_104836	False positive
SpMR22-2R	TAGTCCACAGGAGAAGCGAG	SpMR22	L24	L5	V	InDel	ChrS11_104836	False positive
SpMR23-2F	GCTCATGATCCCATACAGGC	SpMR23	J24	J5	V	InDel;SnpCluster	ChrS12_2385087	False positive
SpMR23-2R	GTTACAGGTAATCGCCGACA	SpMR23	J24	J5	V	InDel;SnpCluster	ChrS12_2385087	False positive
SpMR24-2F	CATTGGTTGTGATGTTGCGG	SpMR24	N24	N5	V	InDel;SnpCluster	ChrS12_5630221	False positive
SpMR24-2R	TCTTTCTCGAAGTCATCGCC	SpMR24	N24	N5	V	InDel;SnpCluster	ChrS12_5630221	False positive
SpMR25-2F	AGGGATCATAATAGCAGTGTGC	SpMR25	G24	G5	V	InDel	ChrS12_3270743	False positive
SpMR25-2R	ACGTGACATAAGTGTGAGCA	SpMR25	G24	G5	V	InDel	ChrS12_3270743	False positive
SpMR26-2F	AATCCTCTTGTGGACCCCAT	SpMR26	I24	I5	V	InDel	ChrS13_4947823	False positive
SpMR26-2R	TCCCGGAAACGAGAGTAGTT	SpMR26	I24	I5	V	InDel	ChrS13_4947823	False positive
SpMR27-2F	CCAAGAATTTCATGACGACAAAAG	SpMR27	B24	B5	V	InDel	ChrS13_711097	False positive
SpMR27-2R	ATCATCCACGATCGGAAAACA	SpMR27	B24	B5	V	InDel	ChrS13_711097	False positive
SpMR28-2F	GAGCCCATCAAAGACTCCG	SpMR28	M24	M5	V	InDel;SnpCluster	ChrS14_1802774	False positive
SpMR28-2R	GTTCAAGTGGATCGTGAGAGG	SpMR28	M24	M5	V	InDel;SnpCluster	ChrS14_1802774	False positive
SpMR29-2F	GAATCTGTGGGAAGGCGAC	SpMR29	Q24	Q5	V	SnpCluster	ChrS14_4633108	False positive
SpMR29-2R	CACGAAGATCGTCACCACAA	SpMR29	Q24	Q5	V	SnpCluster	ChrS14_4633108	False positive
SpMR30-2F	AGACAACTGAACCATACGTCA	SpMR30	Q24	Q5	V	Snp	ChrS14_4587419	False positive
SpMR30-2R	CAGTGGGGAGCTAATGAACC	SpMR30	Q24	Q5	V	Snp	ChrS14_4587419	False positive
SpMR31-2F	TGTTAACCAATAGCTGGACGA	SpMR31	O24	O5	V	InDel	ChrS14_4691382	False positive
SpMR31-2R	TATTGTTGCCCGCACTCTTC	SpMR31	O24	O5	V	InDel	ChrS14_4691382	False positive
SpMR32-2F	TGTGATGAGTTCTAATGCAAACA	SpMR32	E24	E5	V	SnpCluster	ChrS15_1247924	False positive
SpMR32-2R	AAACTTAGAGACGCGGAACA	SpMR32	E24	E5	V	SnpCluster	ChrS15_1247924	False positive
SpMR33-2F	TAACAATGGGTTGGACTCCCT	SpMR33	I24	I5	V	Snp	ChrS15_4478521	False positive
SpMR33-2R	TCCTAGAACGCCAACAGAGT	SpMR33	I24	I5	V	Snp	ChrS15_4478521	False positive
SpMR34-2F	CGCCATCCAAAAGGTCTACG	SpMR34	E24	E5	V	Snp	ChrS15_583186	Unclear
SpMR34-2R	TAGAGCAGGGCACAGATCG	SpMR34	E24	E5	V	Snp	ChrS15_583186	Unclear
SpMR35-2F	CCTGTCGATACATATGGGGG	SpMR35	N24	N5	V	InDel;SnpCluster	ChrS17_3461404	False positive
SpMR35-2R	TACTGTAGTAGAAGCGCCAGA	SpMR35	N24	N5	V	InDel;SnpCluster	ChrS17_3461404	False positive
SpMR36-2F	TGATCATCTGGCCGGAATTAG	SpMR36	N24	N5	V	InDel;SnpCluster	ChrS19_1262617	False positive
SpMR36-2R	TGACAAGCTTAGAGTTGGGTT	SpMR36	N24	N5	V	InDel;SnpCluster	ChrS19_1262617	False positive
SpMR37-2F	GTTCTGGTCGTCGCTGTTC	SpMR37	N24	N5	V	InDel;SnpCluster	ChrS20_2505484	False positive
SpMR37-2R	GAACATACCCCACCCAAAGAG	SpMR37	N24	N5	V	InDel;SnpCluster	ChrS20_2505484	False positive
SpMR38-2F	GTAGCTCGACAGAGGGTAGG	SpMR38	J24	J5	V	InDel;SnpCluster	ChrS20_3148831	False positive
SpMR38-2R	GGACTGCTCTGAGTGAAAGAC	SpMR38	J24	J5	V	InDel;SnpCluster	ChrS20_3148831	False positive
SpMR39-2F	CCAGGGGCTTGAGACAATTT	SpMR39	N24	N5	V	SnpCluster	pseudo0_10338194	False positive
SpMR39-2R	ATTAGGAAGGTTAAAACTTAGGGCT	SpMR39	N24	N5	V	SnpCluster	pseudo0_10338194	False positive
SpMR40-2F	GGACAGATGTGGGCAGTCTA	SpMR40	N24	N5	V	SnpCluster	pseudo0_10338200	False positive
SpMR40-2R	TGACGCTAATGCAACATCCAC	SpMR40	N24	N5	V	SnpCluster	pseudo0_10338200	False positive
SpMR41-2F	ACCAAGGTGTTGTAGAGAAAGG	SpMR41	N24	N5	V	SnpCluster	pseudo0_10338207	False positive
SpMR41-2R	CATCACTGACGCTAATGCAACAT	SpMR41	N24	N5	V	SnpCluster	pseudo0_10338207	False positive
SpMR42-2F	GCCCGAAGTCGACACCAA	SpMR42	M24	M5	V	SnpCluster	pseudo0_10510028	False positive
SpMR42-2R	CGTAGAAGATGTATTCCCAGCC	SpMR42	M24	M5	V	SnpCluster	pseudo0_10510028	False positive
SpMR43-2F	AGGGTGTAAACAAGCAGTGTA	SpMR43	C24	C5	V	InDel;SnpCluster	pseudo0_10770049	False positive
SpMR43-2R	GCTCCGCCATGATAAACTGAA	SpMR43	C24	C5	V	InDel;SnpCluster	pseudo0_10770049	False positive
SpMR44-2F	GCTCTCAAGCACGTTCCC	SpMR44	G24	G5	V	SnpCluster	pseudo0_4251867	False positive
SpMR44-2R	GCCTTGGTTTCCTCGCATTC	SpMR44	G24	G5	V	SnpCluster	pseudo0_4251867	False positive
SpMR45-2F	AAACGCGGTGGAGAATTTGA	SpMR45	B24	B5	V	SnpCluster	pseudo0_5340142	False positive
SpMR45-2R	GAGTACGACTTCACCCTCAAG	SpMR45	B24	B5	V	SnpCluster	pseudo0_5340142	False positive
SpMR46-2F	TGTGCTTATCCTCATTCAGCC	SpMR46	I24	I5	V	InDel;SnpCluster	pseudo0_7117967	False positive
SpMR46-2R	ATGGGTTCGGTTCATCTCAG	SpMR46	I24	I5	V	InDel;SnpCluster	pseudo0_7117967	False positive
SpMR47-2F	TCGAGAAACAGGAGACGATGA	SpMR47	Q24	Q5	V	SnpCluster	pseudo0_9589514	False positive
SpMR47-2R	ATTGTCGAGGACCATGCACT	SpMR47	Q24	Q5	V	SnpCluster	pseudo0_9589514	False positive
SpMR48-2F	ATAACTTCGTCTTCGGCCAG	SpMR48	Q24	Q5	V	SnpCluster	pseudo0_9589529	False positive
SpMR48-2R	GAGAGTTGTGAAGAGTGGGG	SpMR48	Q24	Q5	V	SnpCluster	pseudo0_9589529	False positive

## Sheet: Sheet3
G24
I24
O24
C24
P24
D24
Q24
J24
L24
A24
N24
B24
M24
E24
G24
I24
O24
C24
P24
D24
C24
C24
Q24
J24
L24
D24
D24
L24
L24
I24
I24
G24
G24
D24
D24
P24
P24
A24
C24
C24
O24
O24
L24
L24
J24
J24
N24
G24
G24
I24
I24
B24
M24
Q24
Q24
Q24
Q24
O24
O24
E24
I24
I24
E24
E24
N24
N24
N24
N24
N24
N24
J24
J24
N24
N24
N24
N24
N24
N24
M24
M24
C24
C24
G24
G24
B24
B24
I24
I24
Q24
Q24
Q24
Q24
